# Supplementary material for: (C-meso-N-meso-5,12-Dimethyl-7,14-diphenyl-1,4,8,11-tetra­aza­cyclo­tetra­deca-4,11-diene)copper(II) bis­[O,O′-bis­(4-methyl­phen­yl)dithio­phosphate]
Source: Acta Crystallogr Sect E Struct Rep Online. 2010 Nov 17;66(Pt 12):m1592. doi: 10.1107/S1600536810046672 (PMC3011789; doi:10.1107/S1600536810046672)
Supplement: Supplementary file 1 [file e-66-m1592-sup1.cif]

##############################################################################
###                                                                        ###
###        Electronic paper (Acta Crystallographica Section E)             ###
###                                                                        ###
##############################################################################
#                                                                            #
# This CIF contains the data in a paper accepted for publication in Acta     #
# Crystallographica Section E. It conforms to the requirements of Notes      #
# for Authors for Section E, and has been peer reviewed under the auspices   #
# of the IUCr Commission on Journals.                                        #
#                                                                            #
# Full details of the Crystallographic Information File format               #
# are given in the paper "The Crystallographic Information File (CIF):       #
# a New Standard Archive File for Crystallography" by S. R. Hall, F. H.      #
# Allen and I. D. Brown [Acta Cryst. (1991), A47, 655-685].                  #
#                                                                            #
# The current version of the core CIF dictionary is obtainable from          #
# ftp://ftp.iucr.org/pub/cif_core.dic. The current version number is 2.4.    #
#                                                                            #
# Software is freely available for graphical display of the structure(s) in  #
# this CIF.  For information consult the CIF home page http://www.iucr.org/  #
# cif/home.html                                                              #
#                                                                            #
# This file may be used for bona fide research purposes within the           #
# scientific community so long as proper attribution is given to the journal # 
# article from which it was obtained.                                        #
#                                                                            #
##############################################################################
                                             
data_I
_audit_creation_method     SHELXL-97
_chemical_name_systematic
;
(<i>C-meso-N-meso</i>-5,12-Dimethyl-7,14-diphenyl-1,4,8,11-
tetraazacyclotetradeca-4,11-diene)copper(II)
bis[<i>O</i>,<i>O</i>'-bis(4-methylphenyl)dithiophosphate]
;
_chemical_name_common     ?
_chemical_formula_moiety     'C24 H32 Cu N4 2+, 2(C14 H14 O2 P S2 -)'
_chemical_formula_sum     'C52 H60 Cu N4 O4 P2 S4'
_chemical_formula_iupac     '[Cu (C24 H32 N4)] (C14 H14 O2 P S2)2'
_chemical_formula_weight     1058.76
_chemical_melting_point     ?
_symmetry_cell_setting     monoclinic
_symmetry_space_group_name_H-M     'P 21/n'
_symmetry_space_group_name_Hall     '-P 2yn'
loop_
    _symmetry_equiv_pos_as_xyz
    'x, y, z'
    '-x+1/2, y+1/2, -z+1/2'
    '-x, -y, -z'
    'x-1/2, -y-1/2, z-1/2'
_cell_length_a     9.9467(18)
_cell_length_b     19.829(3)
_cell_length_c     13.550(2)
_cell_angle_alpha     90.00
_cell_angle_beta     107.563(2)
_cell_angle_gamma     90.00
_cell_volume     2548.0(8)
_cell_formula_units_Z     2
_cell_measurement_reflns_used     6736
_cell_measurement_theta_min     3.02
_cell_measurement_theta_max     27.50
_cell_measurement_temperature     103(2)
_exptl_crystal_description     Block
_exptl_crystal_colour     Violet
_exptl_crystal_size_max     0.43
_exptl_crystal_size_mid     0.27
_exptl_crystal_size_min     0.17
_exptl_crystal_density_diffrn     1.380
_exptl_crystal_density_meas     ?
_exptl_crystal_density_method     'not measured'
_exptl_crystal_F_000     1110
_exptl_absorpt_coefficient_mu     0.704
_exptl_absorpt_correction_type     multi-scan
_exptl_absorpt_process_details     '(ABSCOR; Higashi, 1995)'
_exptl_absorpt_correction_T_min     0.7502
_exptl_absorpt_correction_T_max     0.8897
_exptl_special_details
;
;
_diffrn_ambient_temperature     103(2)
_diffrn_radiation_type     MoK\a
_diffrn_radiation_wavelength     0.71073
_diffrn_radiation_source     'Rotating Anode'
_diffrn_radiation_monochromator     graphite
_diffrn_measurement_device_type     'Rigaku SPIDER'
_diffrn_measurement_method     \w
_diffrn_detector_area_resol_mean     ?
_diffrn_reflns_number     19915
_diffrn_reflns_av_R_equivalents     0.0369
_diffrn_reflns_av_sigmaI/netI     0.0389
_diffrn_reflns_theta_min     3.05
_diffrn_reflns_theta_max     27.49
_diffrn_reflns_theta_full     27.49
_diffrn_measured_fraction_theta_max     0.997
_diffrn_measured_fraction_theta_full     0.997
_diffrn_reflns_limit_h_min     -12
_diffrn_reflns_limit_h_max     12
_diffrn_reflns_limit_k_min     -18
_diffrn_reflns_limit_k_max     25
_diffrn_reflns_limit_l_min     -15
_diffrn_reflns_limit_l_max     17
_diffrn_standards_number     0
_diffrn_standards_interval_count     0
_diffrn_standards_interval_time     0
_diffrn_standards_decay_%     0
_refine_special_details
;
Refinement of <i>F</i>^2^ against ALL reflections. The weighted <i>R</i>-factor
<i>wR</i> and goodness of fit <i>S</i> are based on <i>F</i>^2^, conventional
<i>R</i>-factors <i>R</i> are based on <i>F</i>, with <i>F</i> set to zero for
negative <i>F</i>^2^. The threshold expression of <i>F</i>^2^ >
\s(<i>F</i>^2^) is used only for calculating <i>R</i>-factors(gt) <i>etc</i>.
and is not relevant to the choice of reflections for refinement.
<i>R</i>-factors based on <i>F</i>^2^ are statistically about twice as large
as those based on <i>F</i>, and <i>R</i>- factors based on ALL data will be
even larger.
;
_reflns_number_total     5836
_reflns_number_gt     4826
_reflns_threshold_expression     I>2sigma(I)
_refine_ls_structure_factor_coef     Fsqd
_refine_ls_matrix_type     full
_refine_ls_R_factor_all     0.0534
_refine_ls_R_factor_gt     0.0391
_refine_ls_wR_factor_gt     0.0853
_refine_ls_wR_factor_ref     0.0925
_refine_ls_goodness_of_fit_ref     1.002
_refine_ls_restrained_S_all     1.002
_refine_ls_number_reflns     5836
_refine_ls_number_parameters     311
_refine_ls_number_restraints     0
_refine_ls_hydrogen_treatment     mixed
_refine_ls_weighting_scheme     calc
_refine_ls_weighting_details
         'calc w=1/[\s^2^(Fo^2^)+(0.0451P)^2^+1.3600P] where P=(Fo^2^+2Fc^2^)/3'
_atom_sites_solution_hydrogens     geom
_atom_sites_solution_primary     direct
_atom_sites_solution_secondary     difmap
_refine_ls_shift/su_max     0.001
_refine_ls_shift/su_mean     0.000
_refine_diff_density_max     0.386
_refine_diff_density_min     -0.293
_refine_ls_extinction_method     none
_refine_ls_extinction_coef     ?
loop_
    _atom_type_symbol
    _atom_type_description
    _atom_type_scat_dispersion_real
    _atom_type_scat_dispersion_imag
    _atom_type_scat_source
    'C' 'C' 0.0033 0.0016
                         'International Tables Vol C Tables 4.2.6.8 and 6.1.1.4'
    'H' 'H' 0.0000 0.0000
                         'International Tables Vol C Tables 4.2.6.8 and 6.1.1.4'
    'N' 'N' 0.0061 0.0033
                         'International Tables Vol C Tables 4.2.6.8 and 6.1.1.4'
    'O' 'O' 0.0106 0.0060
                         'International Tables Vol C Tables 4.2.6.8 and 6.1.1.4'
    'P' 'P' 0.1023 0.0942
                         'International Tables Vol C Tables 4.2.6.8 and 6.1.1.4'
    'S' 'S' 0.1246 0.1234
                         'International Tables Vol C Tables 4.2.6.8 and 6.1.1.4'
    'Cu' 'Cu' 0.3201 1.2651
                         'International Tables Vol C Tables 4.2.6.8 and 6.1.1.4'
_computing_data_collection     'RAPID-AUTO (Rigaku, 2004)'
_computing_cell_refinement     'RAPID-AUTO (Rigaku, 2004)'
_computing_data_reduction     'RAPID-AUTO (Rigaku, 2004)'
_computing_structure_solution     'SHELXS97 (Sheldrick, 2008)'
_computing_structure_refinement     'SHELXS97 (Sheldrick, 2008)'
_computing_molecular_graphics     'ORTEP-3 for Windows (Farrugia, 1997)'
_computing_publication_material     'SHELXL97 (Sheldrick, 2008)'
loop_
    _atom_site_type_symbol
    _atom_site_label
    _atom_site_fract_x
    _atom_site_fract_y
    _atom_site_fract_z
    _atom_site_U_iso_or_equiv
    _atom_site_adp_type
    _atom_site_calc_flag
    _atom_site_refinement_flags
    _atom_site_occupancy
    _atom_site_disorder_assembly
    _atom_site_disorder_group
    Cu Cu1 0.5000 0.5000 0.5000 0.01698(10) Uani d S 1 . .
    P P1 0.73029(5) 0.58172(3) 0.33214(4) 0.01667(12) Uani d . 1 . .
    S S1 0.53338(5) 0.59003(3) 0.33017(4) 0.02142(12) Uani d . 1 . .
    S S2 0.87798(5) 0.61491(3) 0.45230(4) 0.02187(12) Uani d . 1 . .
    O O1 0.73913(15) 0.61604(7) 0.22511(11) 0.0209(3) Uani d . 1 . .
    O O2 0.77276(15) 0.50382(7) 0.31829(11) 0.0196(3) Uani d . 1 . .
    N N1 0.34219(17) 0.44424(8) 0.40943(13) 0.0142(3) Uani d . 1 . .
    N N2 0.35057(17) 0.56801(8) 0.49380(13) 0.0153(3) Uani d . 1 . .
    C C1 0.2328(2) 0.49252(10) 0.35271(16) 0.0175(4) Uani d . 1 . .
    H H1A 0.1433 0.4684 0.3200 0.021 Uiso calc R 1 . .
    H H1B 0.2628 0.5150 0.2976 0.021 Uiso calc R 1 . .
    C C2 0.2112(2) 0.54459(10) 0.42844(16) 0.0181(4) Uani d . 1 . .
    H H2A 0.1562 0.5831 0.3903 0.022 Uiso calc R 1 . .
    H H2B 0.1581 0.5244 0.4723 0.022 Uiso calc R 1 . .
    C C3 0.3657(2) 0.62765(10) 0.53057(16) 0.0168(4) Uani d . 1 . .
    C C4 0.5066(2) 0.65355(10) 0.59550(18) 0.0215(4) Uani d . 1 . .
    H H4A 0.4890 0.6873 0.6440 0.026 Uiso calc R 1 . .
    H H4B 0.5497 0.6779 0.5489 0.026 Uiso calc R 1 . .
    C C5 0.6161(2) 0.60396(10) 0.65898(15) 0.0166(4) Uani d . 1 . .
    H H5 0.5719 0.5778 0.7042 0.020 Uiso calc R 1 . .
    C C6 0.2489(2) 0.67873(10) 0.50813(17) 0.0212(4) Uani d . 1 . .
    H H6A 0.2389 0.7000 0.4410 0.025 Uiso calc R 1 . .
    H H6B 0.2712 0.7133 0.5624 0.025 Uiso calc R 1 . .
    H H6C 0.1604 0.6563 0.5064 0.025 Uiso calc R 1 . .
    C C7 0.7405(2) 0.64289(10) 0.72869(15) 0.0172(4) Uani d . 1 . .
    C C8 0.8229(2) 0.68434(10) 0.68628(16) 0.0196(4) Uani d . 1 . .
    H H8 0.8024 0.6874 0.6133 0.024 Uiso calc R 1 . .
    C C9 0.9344(2) 0.72098(11) 0.75002(17) 0.0235(5) Uani d . 1 . .
    H H9 0.9897 0.7489 0.7205 0.028 Uiso calc R 1 . .
    C C10 0.9650(2) 0.71691(11) 0.85647(18) 0.0274(5) Uani d . 1 . .
    H H10 1.0407 0.7423 0.9001 0.033 Uiso calc R 1 . .
    C C11 0.8852(2) 0.67582(12) 0.89898(17) 0.0276(5) Uani d . 1 . .
    H H11 0.9065 0.6727 0.9720 0.033 Uiso calc R 1 . .
    C C12 0.7739(2) 0.63893(11) 0.83531(16) 0.0229(5) Uani d . 1 . .
    H H12 0.7199 0.6106 0.8654 0.027 Uiso calc R 1 . .
    C C13 0.8664(2) 0.61490(11) 0.20000(16) 0.0200(4) Uani d . 1 . .
    C C14 0.8967(2) 0.56077(12) 0.14644(16) 0.0244(5) Uani d . 1 . .
    H H14 0.8345 0.5233 0.1297 0.029 Uiso calc R 1 . .
    C C15 1.0187(2) 0.56155(13) 0.11728(17) 0.0275(5) Uani d . 1 . .
    H H15 1.0403 0.5238 0.0816 0.033 Uiso calc R 1 . .
    C C16 1.1103(2) 0.61635(12) 0.13915(16) 0.0262(5) Uani d . 1 . .
    C C17 1.0790(2) 0.66962(12) 0.19497(17) 0.0255(5) Uani d . 1 . .
    H H17 1.1417 0.7069 0.2127 0.031 Uiso calc R 1 . .
    C C18 0.9572(2) 0.66934(11) 0.22540(17) 0.0222(4) Uani d . 1 . .
    H H18 0.9367 0.7062 0.2633 0.027 Uiso calc R 1 . .
    C C19 1.2364(3) 0.61845(15) 0.0991(2) 0.0380(6) Uani d . 1 . .
    H H19A 1.2087 0.6383 0.0297 0.046 Uiso calc R 1 . .
    H H19B 1.2714 0.5725 0.0961 0.046 Uiso calc R 1 . .
    H H19C 1.3109 0.6459 0.1456 0.046 Uiso calc R 1 . .
    C C20 0.7003(2) 0.45865(10) 0.24260(16) 0.0190(4) Uani d . 1 . .
    C C21 0.5841(2) 0.47540(11) 0.15902(16) 0.0211(4) Uani d . 1 . .
    H H21 0.5468 0.5199 0.1518 0.025 Uiso calc R 1 . .
    C C22 0.5235(2) 0.42619(11) 0.08651(17) 0.0228(5) Uani d . 1 . .
    H H22 0.4445 0.4377 0.0293 0.027 Uiso calc R 1 . .
    C C23 0.5747(2) 0.36063(11) 0.09503(18) 0.0251(5) Uani d . 1 . .
    C C24 0.6912(2) 0.34575(11) 0.17858(19) 0.0277(5) Uani d . 1 . .
    H H24 0.7287 0.3013 0.1858 0.033 Uiso calc R 1 . .
    C C25 0.7547(2) 0.39399(11) 0.25185(18) 0.0233(5) Uani d . 1 . .
    H H25 0.8350 0.3827 0.3081 0.028 Uiso calc R 1 . .
    C C26 0.5040(3) 0.30853(13) 0.0151(2) 0.0374(6) Uani d . 1 . .
    H H26A 0.5641 0.2684 0.0240 0.045 Uiso calc R 1 . .
    H H26B 0.4892 0.3272 -0.0543 0.045 Uiso calc R 1 . .
    H H26C 0.4129 0.2961 0.0238 0.045 Uiso calc R 1 . .
    H H1N 0.313(2) 0.4242(11) 0.4505(17) 0.010(5) Uiso d . 1 . .
loop_
    _atom_site_aniso_label
    _atom_site_aniso_U_11
    _atom_site_aniso_U_22
    _atom_site_aniso_U_33
    _atom_site_aniso_U_12
    _atom_site_aniso_U_13
    _atom_site_aniso_U_23
    Cu1 0.00918(16) 0.01796(18) 0.02017(18) 0.00287(13) -0.00105(13)
                                                                    -0.00585(14)
    P1 0.0135(2) 0.0205(3) 0.0162(2) -0.00016(19) 0.0050(2) 0.0009(2)
    S1 0.0133(2) 0.0297(3) 0.0214(3) 0.0016(2) 0.0055(2) 0.0021(2)
    S2 0.0159(2) 0.0296(3) 0.0201(3) -0.0048(2) 0.0055(2) -0.0039(2)
    O1 0.0156(7) 0.0284(8) 0.0194(7) 0.0006(6) 0.0062(6) 0.0053(6)
    O2 0.0194(7) 0.0201(7) 0.0179(7) 0.0027(6) 0.0034(6) -0.0002(6)
    N1 0.0111(8) 0.0157(9) 0.0154(8) 0.0015(6) 0.0033(7) 0.0002(7)
    N2 0.0107(8) 0.0172(8) 0.0166(8) 0.0004(6) 0.0023(6) -0.0003(7)
    C1 0.0119(9) 0.0186(10) 0.0186(10) 0.0001(7) -0.0003(8) -0.0010(8)
    C2 0.0095(9) 0.0168(10) 0.0256(11) 0.0004(7) 0.0018(8) -0.0012(8)
    C3 0.0131(9) 0.0191(10) 0.0188(10) 0.0015(7) 0.0058(8) 0.0009(8)
    C4 0.0140(9) 0.0177(10) 0.0305(12) 0.0017(8) 0.0031(9) -0.0067(9)
    C5 0.0127(9) 0.0196(10) 0.0178(10) -0.0006(7) 0.0050(8) -0.0028(8)
    C6 0.0147(10) 0.0168(10) 0.0297(11) 0.0043(8) 0.0032(9) -0.0003(8)
    C7 0.0136(9) 0.0188(10) 0.0169(10) 0.0016(7) 0.0012(8) -0.0044(8)
    C8 0.0181(10) 0.0223(11) 0.0176(10) 0.0001(8) 0.0039(8) -0.0036(8)
    C9 0.0175(10) 0.0226(11) 0.0289(12) -0.0023(8) 0.0050(9) -0.0048(9)
    C10 0.0191(11) 0.0296(12) 0.0270(12) -0.0016(9) -0.0030(9) -0.0123(10)
    C11 0.0260(12) 0.0355(13) 0.0166(10) 0.0042(10) -0.0004(9) -0.0054(9)
    C12 0.0219(11) 0.0277(12) 0.0183(10) 0.0014(9) 0.0051(9) 0.0000(9)
    C13 0.0154(10) 0.0290(12) 0.0162(10) 0.0004(8) 0.0059(8) 0.0057(8)
    C14 0.0240(11) 0.0312(12) 0.0194(11) -0.0051(9) 0.0085(9) -0.0012(9)
    C15 0.0248(11) 0.0410(14) 0.0185(11) 0.0018(10) 0.0094(9) -0.0002(10)
    C16 0.0170(10) 0.0449(14) 0.0154(10) 0.0006(9) 0.0030(8) 0.0102(10)
    C17 0.0203(11) 0.0318(12) 0.0221(11) -0.0050(9) 0.0031(9) 0.0102(9)
    C18 0.0223(11) 0.0228(11) 0.0210(11) 0.0010(8) 0.0058(9) 0.0053(8)
    C19 0.0198(11) 0.0663(19) 0.0288(13) -0.0008(12) 0.0086(10) 0.0091(12)
    C20 0.0202(10) 0.0223(11) 0.0172(10) -0.0033(8) 0.0094(8) -0.0001(8)
    C21 0.0237(11) 0.0220(11) 0.0184(10) -0.0011(8) 0.0077(9) 0.0030(8)
    C22 0.0236(11) 0.0260(12) 0.0204(10) -0.0077(9) 0.0093(9) 0.0008(9)
    C23 0.0280(12) 0.0274(12) 0.0268(12) -0.0104(9) 0.0184(10) -0.0044(9)
    C24 0.0295(12) 0.0208(11) 0.0379(13) -0.0010(9) 0.0178(11) 0.0008(10)
    C25 0.0217(10) 0.0225(11) 0.0277(11) 0.0013(8) 0.0104(9) 0.0039(9)
    C26 0.0385(14) 0.0340(14) 0.0445(16) -0.0150(11) 0.0198(13) -0.0120(12)
_geom_special_details
;
All e.s.d.'s (except the e.s.d. in the dihedral angle between two l.s. planes)
are estimated using the full covariance matrix. The cell e.s.d.'s are taken
into account individually in the estimation of e.s.d.'s in distances, angles
and torsion angles; correlations between e.s.d.'s in cell parameters are only
used when they are defined by crystal symmetry. An approximate (isotropic)
treatment of cell e.s.d.'s is used for estimating e.s.d.'s involving l.s.
planes.
;
loop_
    _geom_bond_atom_site_label_1
    _geom_bond_atom_site_label_2
    _geom_bond_site_symmetry_2
    _geom_bond_distance
    _geom_bond_publ_flag
    Cu1 N2 . 1.9899(16) ?
    Cu1 N2 3_666 1.9900(16) ?
    Cu1 N1 3_666 2.0074(16) ?
    Cu1 N1 . 2.0074(16) ?
    Cu1 S1 . 3.0090(7) ?
    P1 O2 . 1.6272(15) ?
    P1 O1 . 1.6283(15) ?
    P1 S2 . 1.9489(8) ?
    P1 S1 . 1.9577(8) ?
    O1 C13 . 1.407(2) ?
    O2 C20 . 1.388(2) ?
    N1 C5 3_666 1.475(2) ?
    N1 C1 . 1.479(2) ?
    N1 H1N . 0.81(2) ?
    N2 C3 . 1.274(3) ?
    N2 C2 . 1.477(2) ?
    C1 C2 . 1.516(3) ?
    C1 H1A . 0.9900 ?
    C1 H1B . 0.9900 ?
    C2 H2A . 0.9900 ?
    C2 H2B . 0.9900 ?
    C3 C6 . 1.502(3) ?
    C3 C4 . 1.503(3) ?
    C4 C5 . 1.526(3) ?
    C4 H4A . 0.9900 ?
    C4 H4B . 0.9900 ?
    C5 N1 3_666 1.475(2) ?
    C5 C7 . 1.521(3) ?
    C5 H5 . 1.0000 ?
    C6 H6A . 0.9800 ?
    C6 H6B . 0.9800 ?
    C6 H6C . 0.9800 ?
    C7 C12 . 1.383(3) ?
    C7 C8 . 1.401(3) ?
    C8 C9 . 1.387(3) ?
    C8 H8 . 0.9500 ?
    C9 C10 . 1.384(3) ?
    C9 H9 . 0.9500 ?
    C10 C11 . 1.379(3) ?
    C10 H10 . 0.9500 ?
    C11 C12 . 1.389(3) ?
    C11 H11 . 0.9500 ?
    C12 H12 . 0.9500 ?
    C13 C14 . 1.379(3) ?
    C13 C18 . 1.383(3) ?
    C14 C15 . 1.385(3) ?
    C14 H14 . 0.9500 ?
    C15 C16 . 1.391(3) ?
    C15 H15 . 0.9500 ?
    C16 C17 . 1.388(3) ?
    C16 C19 . 1.510(3) ?
    C17 C18 . 1.392(3) ?
    C17 H17 . 0.9500 ?
    C18 H18 . 0.9500 ?
    C19 H19A . 0.9800 ?
    C19 H19B . 0.9800 ?
    C19 H19C . 0.9800 ?
    C20 C25 . 1.383(3) ?
    C20 C21 . 1.393(3) ?
    C21 C22 . 1.387(3) ?
    C21 H21 . 0.9500 ?
    C22 C23 . 1.388(3) ?
    C22 H22 . 0.9500 ?
    C23 C24 . 1.386(3) ?
    C23 C26 . 1.508(3) ?
    C24 C25 . 1.386(3) ?
    C24 H24 . 0.9500 ?
    C25 H25 . 0.9500 ?
    C26 H26A . 0.9800 ?
    C26 H26B . 0.9800 ?
    C26 H26C . 0.9800 ?
loop_
    _geom_angle_atom_site_label_1
    _geom_angle_atom_site_label_2
    _geom_angle_atom_site_label_3
    _geom_angle_site_symmetry_1
    _geom_angle_site_symmetry_3
    _geom_angle
    _geom_angle_publ_flag
    N2 Cu1 N2 . 3_666 179.9990(10)
                                 ?
    N2 Cu1 N1 . 3_666 95.10(7) ?
    N2 Cu1 N1 3_666 3_666 84.90(7) ?
    N2 Cu1 N1 . . 84.91(7) ?
    N2 Cu1 N1 3_666 . 95.10(7) ?
    N1 Cu1 N1 3_666 . 180.00(9) ?
    N2 Cu1 S1 . . 79.57(5) ?
    N2 Cu1 S1 3_666 . 100.43(5) ?
    N1 Cu1 S1 3_666 . 83.94(5) ?
    N1 Cu1 S1 . . 96.06(5) ?
    O2 P1 O1 . . 102.03(8) ?
    O2 P1 S2 . . 105.09(6) ?
    O1 P1 S2 . . 111.92(6) ?
    O2 P1 S1 . . 111.82(6) ?
    O1 P1 S1 . . 105.98(6) ?
    S2 P1 S1 . . 118.81(4) ?
    P1 S1 Cu1 . . 106.29(3) ?
    C13 O1 P1 . . 120.20(12) ?
    C20 O2 P1 . . 127.06(13) ?
    C5 N1 C1 3_666 . 113.27(16) ?
    C5 N1 Cu1 3_666 . 115.14(12) ?
    C1 N1 Cu1 . . 106.15(12) ?
    C5 N1 H1N 3_666 . 110.0(15) ?
    C1 N1 H1N . . 108.3(15) ?
    Cu1 N1 H1N . . 103.3(15) ?
    C3 N2 C2 . . 120.32(16) ?
    C3 N2 Cu1 . . 127.88(14) ?
    C2 N2 Cu1 . . 111.48(12) ?
    N1 C1 C2 . . 108.76(16) ?
    N1 C1 H1A . . 109.9 ?
    C2 C1 H1A . . 109.9 ?
    N1 C1 H1B . . 109.9 ?
    C2 C1 H1B . . 109.9 ?
    H1A C1 H1B . . 108.3 ?
    N2 C2 C1 . . 108.72(15) ?
    N2 C2 H2A . . 109.9 ?
    C1 C2 H2A . . 109.9 ?
    N2 C2 H2B . . 109.9 ?
    C1 C2 H2B . . 109.9 ?
    H2A C2 H2B . . 108.3 ?
    N2 C3 C6 . . 123.65(18) ?
    N2 C3 C4 . . 121.68(18) ?
    C6 C3 C4 . . 114.57(17) ?
    C3 C4 C5 . . 119.40(17) ?
    C3 C4 H4A . . 107.5 ?
    C5 C4 H4A . . 107.5 ?
    C3 C4 H4B . . 107.5 ?
    C5 C4 H4B . . 107.5 ?
    H4A C4 H4B . . 107.0 ?
    N1 C5 C7 3_666 . 112.89(16) ?
    N1 C5 C4 3_666 . 110.59(16) ?
    C7 C5 C4 . . 109.37(16) ?
    N1 C5 H5 3_666 . 107.9 ?
    C7 C5 H5 . . 107.9 ?
    C4 C5 H5 . . 107.9 ?
    C3 C6 H6A . . 109.5 ?
    C3 C6 H6B . . 109.5 ?
    H6A C6 H6B . . 109.5 ?
    C3 C6 H6C . . 109.5 ?
    H6A C6 H6C . . 109.5 ?
    H6B C6 H6C . . 109.5 ?
    C12 C7 C8 . . 118.42(19) ?
    C12 C7 C5 . . 120.90(19) ?
    C8 C7 C5 . . 120.67(18) ?
    C9 C8 C7 . . 120.6(2) ?
    C9 C8 H8 . . 119.7 ?
    C7 C8 H8 . . 119.7 ?
    C10 C9 C8 . . 120.1(2) ?
    C10 C9 H9 . . 120.0 ?
    C8 C9 H9 . . 120.0 ?
    C11 C10 C9 . . 119.8(2) ?
    C11 C10 H10 . . 120.1 ?
    C9 C10 H10 . . 120.1 ?
    C10 C11 C12 . . 120.2(2) ?
    C10 C11 H11 . . 119.9 ?
    C12 C11 H11 . . 119.9 ?
    C7 C12 C11 . . 120.9(2) ?
    C7 C12 H12 . . 119.5 ?
    C11 C12 H12 . . 119.5 ?
    C14 C13 C18 . . 120.6(2) ?
    C14 C13 O1 . . 119.69(19) ?
    C18 C13 O1 . . 119.67(19) ?
    C13 C14 C15 . . 119.4(2) ?
    C13 C14 H14 . . 120.3 ?
    C15 C14 H14 . . 120.3 ?
    C14 C15 C16 . . 121.5(2) ?
    C14 C15 H15 . . 119.3 ?
    C16 C15 H15 . . 119.3 ?
    C17 C16 C15 . . 118.1(2) ?
    C17 C16 C19 . . 121.5(2) ?
    C15 C16 C19 . . 120.4(2) ?
    C16 C17 C18 . . 121.1(2) ?
    C16 C17 H17 . . 119.5 ?
    C18 C17 H17 . . 119.5 ?
    C13 C18 C17 . . 119.4(2) ?
    C13 C18 H18 . . 120.3 ?
    C17 C18 H18 . . 120.3 ?
    C16 C19 H19A . . 109.5 ?
    C16 C19 H19B . . 109.5 ?
    H19A C19 H19B . . 109.5 ?
    C16 C19 H19C . . 109.5 ?
    H19A C19 H19C . . 109.5 ?
    H19B C19 H19C . . 109.5 ?
    C25 C20 O2 . . 115.45(19) ?
    C25 C20 C21 . . 120.1(2) ?
    O2 C20 C21 . . 124.44(19) ?
    C22 C21 C20 . . 119.0(2) ?
    C22 C21 H21 . . 120.5 ?
    C20 C21 H21 . . 120.5 ?
    C21 C22 C23 . . 122.0(2) ?
    C21 C22 H22 . . 119.0 ?
    C23 C22 H22 . . 119.0 ?
    C24 C23 C22 . . 117.6(2) ?
    C24 C23 C26 . . 122.3(2) ?
    C22 C23 C26 . . 120.1(2) ?
    C25 C24 C23 . . 121.7(2) ?
    C25 C24 H24 . . 119.1 ?
    C23 C24 H24 . . 119.1 ?
    C20 C25 C24 . . 119.6(2) ?
    C20 C25 H25 . . 120.2 ?
    C24 C25 H25 . . 120.2 ?
    C23 C26 H26A . . 109.5 ?
    C23 C26 H26B . . 109.5 ?
    H26A C26 H26B . . 109.5 ?
    C23 C26 H26C . . 109.5 ?
    H26A C26 H26C . . 109.5 ?
    H26B C26 H26C . . 109.5 ?
loop_
    _geom_torsion_atom_site_label_1
    _geom_torsion_atom_site_label_2
    _geom_torsion_atom_site_label_3
    _geom_torsion_atom_site_label_4
    _geom_torsion_site_symmetry_1
    _geom_torsion_site_symmetry_2
    _geom_torsion_site_symmetry_3
    _geom_torsion_site_symmetry_4
    _geom_torsion
    _geom_torsion_publ_flag
    O2 P1 S1 Cu1 . . . . 56.88(6) ?
    O1 P1 S1 Cu1 . . . . 167.26(6) ?
    S2 P1 S1 Cu1 . . . . -65.82(4) ?
    N2 Cu1 S1 P1 . . . . 152.82(5) ?
    N2 Cu1 S1 P1 3_666 . . . -27.17(5) ?
    N1 Cu1 S1 P1 3_666 . . . 56.49(5) ?
    N1 Cu1 S1 P1 . . . . -123.51(5) ?
    O2 P1 O1 C13 . . . . -59.27(16) ?
    S2 P1 O1 C13 . . . . 52.61(16) ?
    S1 P1 O1 C13 . . . . -176.42(13) ?
    O1 P1 O2 C20 . . . . -62.66(17) ?
    S2 P1 O2 C20 . . . . -179.58(14) ?
    S1 P1 O2 C20 . . . . 50.21(17) ?
    N2 Cu1 N1 C5 . . . 3_666 152.28(14) ?
    N2 Cu1 N1 C5 3_666 . . 3_666 -27.72(14) ?
    S1 Cu1 N1 C5 . . . 3_666 73.36(13) ?
    N2 Cu1 N1 C1 . . . . 26.10(13) ?
    N2 Cu1 N1 C1 3_666 . . . -153.90(13) ?
    S1 Cu1 N1 C1 . . . . -52.82(12) ?
    N1 Cu1 N2 C3 3_666 . . . 5.34(18) ?
    N1 Cu1 N2 C3 . . . . -174.66(18) ?
    S1 Cu1 N2 C3 . . . . -77.53(17) ?
    N1 Cu1 N2 C2 3_666 . . . 178.79(13) ?
    N1 Cu1 N2 C2 . . . . -1.21(13) ?
    S1 Cu1 N2 C2 . . . . 95.92(13) ?
    C5 N1 C1 C2 3_666 . . . -173.11(16) ?
    Cu1 N1 C1 C2 . . . . -45.81(17) ?
    C3 N2 C2 C1 . . . . 150.36(18) ?
    Cu1 N2 C2 C1 . . . . -23.66(19) ?
    N1 C1 C2 N2 . . . . 46.1(2) ?
    C2 N2 C3 C6 . . . . -2.5(3) ?
    Cu1 N2 C3 C6 . . . . 170.41(15) ?
    C2 N2 C3 C4 . . . . -178.72(18) ?
    Cu1 N2 C3 C4 . . . . -5.8(3) ?
    N2 C3 C4 C5 . . . . -27.8(3) ?
    C6 C3 C4 C5 . . . . 155.67(19) ?
    C3 C4 C5 N1 . . . 3_666 62.8(2) ?
    C3 C4 C5 C7 . . . . -172.28(18) ?
    N1 C5 C7 C12 3_666 . . . -120.0(2) ?
    C4 C5 C7 C12 . . . . 116.4(2) ?
    N1 C5 C7 C8 3_666 . . . 60.8(2) ?
    C4 C5 C7 C8 . . . . -62.8(2) ?
    C12 C7 C8 C9 . . . . -0.7(3) ?
    C5 C7 C8 C9 . . . . 178.54(18) ?
    C7 C8 C9 C10 . . . . -0.1(3) ?
    C8 C9 C10 C11 . . . . 0.6(3) ?
    C9 C10 C11 C12 . . . . -0.4(3) ?
    C8 C7 C12 C11 . . . . 0.8(3) ?
    C5 C7 C12 C11 . . . . -178.35(19) ?
    C10 C11 C12 C7 . . . . -0.3(3) ?
    P1 O1 C13 C14 . . . . 88.0(2) ?
    P1 O1 C13 C18 . . . . -94.8(2) ?
    C18 C13 C14 C15 . . . . -0.6(3) ?
    O1 C13 C14 C15 . . . . 176.68(19) ?
    C13 C14 C15 C16 . . . . -1.2(3) ?
    C14 C15 C16 C17 . . . . 2.5(3) ?
    C14 C15 C16 C19 . . . . -175.1(2) ?
    C15 C16 C17 C18 . . . . -2.0(3) ?
    C19 C16 C17 C18 . . . . 175.5(2) ?
    C14 C13 C18 C17 . . . . 1.0(3) ?
    O1 C13 C18 C17 . . . . -176.24(18) ?
    C16 C17 C18 C13 . . . . 0.3(3) ?
    P1 O2 C20 C25 . . . . -176.35(14) ?
    P1 O2 C20 C21 . . . . 6.4(3) ?
    C25 C20 C21 C22 . . . . 0.7(3) ?
    O2 C20 C21 C22 . . . . 177.87(18) ?
    C20 C21 C22 C23 . . . . 0.4(3) ?
    C21 C22 C23 C24 . . . . -1.0(3) ?
    C21 C22 C23 C26 . . . . 179.1(2) ?
    C22 C23 C24 C25 . . . . 0.5(3) ?
    C26 C23 C24 C25 . . . . -179.6(2) ?
    O2 C20 C25 C24 . . . . -178.60(19) ?
    C21 C20 C25 C24 . . . . -1.2(3) ?
    C23 C24 C25 C20 . . . . 0.6(3) ?
loop_
    _geom_hbond_atom_site_label_D
    _geom_hbond_atom_site_label_H
    _geom_hbond_atom_site_label_A
    _geom_hbond_site_symmetry_A
    _geom_hbond_distance_DH
    _geom_hbond_distance_HA
    _geom_hbond_distance_DA
    _geom_hbond_angle_DHA
    N1 H1N S2 3_666 0.81(2) 2.73(2) 3.4868(19) 157
    C6 H6C S2 1_455 0.98 2.80 3.755(2) 164
data_global
_journal_date_recd_electronic     2010-10-31
_journal_date_accepted     2010-11-11
_journal_name_full     'Acta Crystallographica, Section E'
_journal_year     2010
_journal_volume     66
_journal_issue     12
_journal_page_first     m1592
_journal_page_last     m1592
_journal_paper_category     QM
_journal_coeditor_code     XU5079
_publ_contact_author_name     'Li-Ke Zou'
_publ_contact_author_address
; College of Chemistry and Pharmaceutical Engineering
  Sichuan University of Science and Engineering,
  643000 Zigong,Sichuan,
  People's Republic of China
;
_publ_contact_author_email     zoulike@yahoo.com.cn
_publ_contact_author_fax     '+86 813 5505838'
_publ_contact_author_phone     '+86 813 5505969'
_publ_section_title
;\
(<i>C-meso-N-meso</i>-5,12-Dimethyl-7,14-diphenyl-1,4,8,11-\
tetraazacyclotetradeca-4,11-diene)copper(II)
bis[<i>O</i>,<i>O</i>'-bis(4-methylphenyl)dithiophosphate]
;
loop_
    _publ_author_name
    _publ_author_footnote
    _publ_author_address
    'Li-Ke Zou' .
;
College of Chemistry and Pharmaceutical Engineering
  Sichuan University of Science and Engineering,
  643000 Zigong, Sichuan,
  People's Republic of China
;
    'Bin Xie' .
;
College of Chemistry and Pharmaceutical Engineering
  Sichuan University of Science and Engineering,
  643000 Zigong, Sichuan,
  People's Republic of China
;
    'Jian-Shen Feng' .
;
College of Chemistry and Pharmaceutical Engineering
  Sichuan University of Science and Engineering,
  643000 Zigong, Sichuan,
  People's Republic of China
;
    'Chuan Lai ' .
;
College of Chemistry and Pharmaceutical Engineering
  Sichuan University of Science and Engineering,
  643000 Zigong, Sichuan,
  People's Republic of China
;
