# Supplementary material for: (C-meso-N-meso-5,12-Dimethyl-7,14-diphenyl-1,4,8,11-tetra­aza­cyclo­tetra­deca-4,11-diene)copper(II) bis­[O,O′-bis­(4-methyl­phen­yl)dithio­phosphate]
Source: Acta Crystallogr Sect E Struct Rep Online. 2010 Nov 17;66(Pt 12):m1592. doi: 10.1107/S1600536810046672 (PMC3011789; doi:10.1107/S1600536810046672)
Supplement: Supplementary file 2 [file e-66-m1592-Isup2.hkl]

# 
# h,k,l, Fc-squared, Fo-squared, sigma(Fo-squared) and status flag 
# 
data_I
_shelx_title ' Y2832 in P2(1)/n' 
_shelx_refln_list_code          4 
_shelx_F_calc_maximum      224.69 
_exptl_crystal_F_000      1110.00 
_reflns_d_resolution_high  0.7699 
 
loop_ 
 _symmetry_equiv_pos_as_xyz 
 'x, y, z' 
 '-x+1/2, y+1/2, -z+1/2' 
 '-x, -y, -z' 
 'x-1/2, -y-1/2, z-1/2' 
 
_cell_length_a     9.9467 
_cell_length_b    19.8294 
_cell_length_c    13.5501 
_cell_angle_alpha  90.000 
_cell_angle_beta  107.563 
_cell_angle_gamma  90.000 
 
_shelx_F_squared_multiplier     1.000 
 
loop_ 
 _refln_index_h 
 _refln_index_k 
 _refln_index_l 
 _refln_F_squared_calc 
 _refln_F_squared_meas 
 _refln_F_squared_sigma 
 _refln_observed_status 
   2   0   0      943.82      885.21     21.26 o 
   6   0   0      483.13      520.74     47.09 o 
   8   0   0    11908.29    12496.53    153.94 o 
  10   0   0       29.65       35.35     28.94 o 
  12   0   0        1.90       18.27     22.23 o 
   2   1   0     8842.80     9700.60     40.85 o 
   3   1   0     9603.77    10041.85     52.51 o 
   4   1   0       42.41       32.92      5.95 o 
   5   1   0     8701.99     8678.30    211.47 o 
   6   1   0     1177.95     1102.10     37.37 o 
   7   1   0     1021.93     1091.92     33.33 o 
   8   1   0      157.41      215.39     40.33 o 
   9   1   0        4.15       25.35     16.69 o 
  10   1   0      104.28      104.19     22.18 o 
  11   1   0      215.18      219.20     27.31 o 
  12   1   0       30.36       38.01     18.20 o 
   2   2   0     2381.93     2377.62     23.04 o 
   3   2   0     1236.94     1214.30     14.81 o 
   4   2   0     3719.39     3380.55     36.41 o 
   5   2   0      752.57      722.91     30.53 o 
   6   2   0      672.84      664.16     31.73 o 
   7   2   0      286.97      320.88     29.50 o 
   8   2   0     2457.89     2556.20     63.71 o 
   9   2   0     2656.84     2714.01     56.99 o 
  10   2   0      361.75      348.27     28.85 o 
  11   2   0      651.75      644.46     32.37 o 
  12   2   0       53.57       52.51     18.01 o 
   1   3   0    10009.54    10549.74     43.07 o 
   2   3   0        5.26       33.92     10.25 o 
   3   3   0        8.79       19.65      8.32 o 
   4   3   0      211.08      217.84     15.14 o 
   5   3   0      494.84      588.55     23.63 o 
   6   3   0    10142.92    10441.48    134.48 o 
   7   3   0     1443.31     1369.62     39.73 o 
   8   3   0       13.61       39.06     18.93 o 
   9   3   0       39.75       62.39     18.56 o 
  10   3   0      713.77      775.73     31.17 o 
  11   3   0      313.73      349.97     40.31 o 
  12   3   0       40.57       36.15     18.16 o 
   0   4   0    37168.24    40935.37    182.37 o 
   1   4   0     1170.15     1026.97     12.27 o 
   2   4   0     7483.09     7640.55     35.20 o 
   3   4   0      393.33      337.42      9.56 o 
   4   4   0     3647.76     3720.82     43.62 o 
   5   4   0      373.40      368.92     18.51 o 
   6   4   0     3208.36     3212.19     51.25 o 
   7   4   0      961.83     1022.19     45.62 o 
   8   4   0     1618.05     1616.43     44.04 o 
   9   4   0      368.17      393.15     41.70 o 
  10   4   0     1279.91     1306.63     40.83 o 
  11   4   0       14.10       33.55     17.27 o 
  12   4   0     1142.03     1118.99     54.72 o 
   1   5   0      403.74      437.39      9.82 o 
   2   5   0     1734.00     1635.35     15.85 o 
   3   5   0     1190.74     1161.09     14.74 o 
   4   5   0      777.54      777.67     18.06 o 
   5   5   0      630.14      637.79     27.62 o 
   6   5   0       48.95       49.58     15.60 o 
   7   5   0     5613.11     5542.98     96.97 o 
   8   5   0      141.95      143.45     26.55 o 
   9   5   0     1388.68     1464.65     45.33 o 
  10   5   0      499.26      482.91     33.20 o 
  11   5   0     2747.75     2838.42     93.33 o 
  12   5   0       17.45       28.76     25.14 o 
   0   6   0      285.14      291.42     10.17 o 
   1   6   0     1780.59     1876.44     17.09 o 
   2   6   0      140.97       96.89      6.97 o 
   3   6   0      907.60     1057.76     13.28 o 
   4   6   0     2220.03     2349.43     31.30 o 
   5   6   0       24.45       32.77     15.72 o 
   6   6   0      507.69      464.38     36.48 o 
   7   6   0      505.54      472.70     24.75 o 
   8   6   0        7.08       19.25     18.75 o 
   9   6   0      465.57      471.35     45.75 o 
  10   6   0     1632.32     1606.75     52.82 o 
  11   6   0      604.52      600.29     44.97 o 
   1   7   0      602.48      556.67      8.08 o 
   2   7   0      297.03      343.46     10.90 o 
   3   7   0     6705.94     6689.53     49.85 o 
   4   7   0       33.11       31.50      8.42 o 
   5   7   0        4.26       22.62     13.29 o 
   6   7   0     3324.67     3387.47     55.32 o 
   7   7   0      990.58      935.21     38.79 o 
   8   7   0      128.86      114.85     23.28 o 
   9   7   0        3.29       32.32     20.13 o 
  10   7   0       64.50       61.12     22.54 o 
  11   7   0     3440.26     3271.28     63.49 o 
   0   8   0     1764.54     1703.95     40.20 o 
   1   8   0     4809.97     4644.21     27.55 o 
   2   8   0      366.04      484.39     10.53 o 
   3   8   0     1605.57     1681.90     26.81 o 
   4   8   0      164.50      163.35     11.37 o 
   5   8   0     1360.94     1382.79     34.67 o 
   6   8   0      384.49      367.39     25.91 o 
   7   8   0       28.38       43.85     17.08 o 
   8   8   0     3764.22     3641.55     58.93 o 
   9   8   0        0.76       44.49     21.27 o 
  10   8   0      215.98      195.42     27.52 o 
  11   8   0      356.98      316.73     30.73 o 
   1   9   0      185.72      160.77      6.90 o 
   2   9   0     1811.32     1935.44     34.29 o 
   3   9   0     7310.75     7484.89     70.52 o 
   4   9   0       66.10       27.89     10.25 o 
   5   9   0      575.38      609.79     22.65 o 
   6   9   0      957.48      940.56     35.64 o 
   7   9   0       69.02       90.03     19.46 o 
   8   9   0      227.69      220.92     22.43 o 
   9   9   0       37.38       42.45     20.16 o 
  10   9   0      671.25      704.30     31.92 o 
  11   9   0      910.76      848.84     50.70 o 
   0  10   0     8842.74     8430.21    174.98 o 
   1  10   0       76.93       64.23      7.73 o 
   2  10   0      851.74      646.53     14.68 o 
   3  10   0        8.22        7.77      6.93 o 
   4  10   0     3224.32     3215.40     54.14 o 
   5  10   0      354.30      334.69     20.48 o 
   6  10   0       17.18       20.96     15.77 o 
   7  10   0      168.51      156.36     24.17 o 
   8  10   0     3364.12     3573.56     71.95 o 
   9  10   0      179.44      162.56     21.94 o 
  10  10   0        3.94       25.97     18.81 o 
  11  10   0       31.48       45.11     22.52 o 
   1  11   0     4353.02     3942.58     39.32 o 
   2  11   0      891.78      875.76     14.00 o 
   3  11   0     7544.31     7650.10     93.35 o 
   4  11   0       11.85       20.58      9.51 o 
   5  11   0     2524.51     2487.75     49.33 o 
   6  11   0       27.84       49.76     16.32 o 
   7  11   0      467.11      538.40     50.67 o 
   8  11   0       12.21       32.71     14.06 o 
   9  11   0     1008.29      975.39     34.11 o 
  10  11   0      252.63      244.33     30.10 o 
  11  11   0       28.91       30.45     14.16 o 
   0  12   0     2943.29     2898.76     77.22 o 
   1  12   0      328.95      294.38      8.40 o 
   2  12   0     2150.23     1976.34     22.48 o 
   3  12   0     1195.51     1173.56     24.10 o 
   4  12   0     9764.47     9991.13    113.30 o 
   5  12   0      802.53      799.87     25.90 o 
   6  12   0      369.93      410.96     22.08 o 
   7  12   0      297.94      315.64     24.45 o 
   8  12   0      234.63      233.36     25.14 o 
   9  12   0      165.24      159.53     22.29 o 
  10  12   0       28.87       21.29     16.90 o 
   1  13   0     5268.84     5156.75     86.86 o 
   2  13   0      473.79      499.91     11.71 o 
   3  13   0       10.32       15.02      8.07 o 
   4  13   0      946.47      907.69     19.95 o 
   5  13   0      925.55     1056.85     29.69 o 
   6  13   0      323.19      306.55     20.79 o 
   7  13   0     1472.31     1462.06     37.74 o 
   8  13   0       96.86       84.24     22.16 o 
   9  13   0     1425.22     1428.45     40.48 o 
  10  13   0      309.96      308.99     40.38 o 
   0  14   0      869.39      838.49     64.49 o 
   1  14   0      196.07      213.46     36.96 o 
   2  14   0      610.38      654.65     10.21 o 
   3  14   0      229.64      207.36     14.41 o 
   4  14   0     5316.15     5376.79    106.54 o 
   5  14   0     3065.37     3015.00     57.60 o 
   6  14   0      676.40      619.38     25.60 o 
   7  14   0      383.07      325.03     23.31 o 
   8  14   0       94.82       94.62     17.86 o 
   9  14   0      659.74      667.36     39.87 o 
  10  14   0        9.94       27.70     12.84 o 
   1  15   0     1415.90     1404.23     51.48 o 
   2  15   0      407.53      343.74     23.11 o 
   3  15   0      262.19      253.53     13.51 o 
   4  15   0        1.60       13.18      8.78 o 
   5  15   0       59.44       71.93     12.28 o 
   6  15   0      174.82      182.18     18.77 o 
   7  15   0      946.45      929.41     32.75 o 
   8  15   0       85.36       57.31     14.27 o 
   9  15   0       33.60       43.43     20.51 o 
  10  15   0      908.22      793.34     46.27 o 
   1  16   0      368.41      388.91     44.38 o 
   2  16   0       93.53       76.41     13.57 o 
   3  16   0     5495.75     5512.59    131.79 o 
   4  16   0       33.76       36.13     13.52 o 
   5  16   0     3098.12     3095.70     64.09 o 
   6  16   0      580.84      544.30     27.82 o 
   7  16   0       41.57       31.54     10.54 o 
   8  16   0     2336.71     2315.68    100.03 o 
   9  16   0        0.92       41.76     22.55 o 
   1  17   0     1513.48     1608.53     70.94 o 
   2  17   0      192.17      158.50     53.31 o 
   3  17   0      611.97      626.46     41.64 o 
   4  17   0       15.87       31.57     10.94 o 
   5  17   0      359.20      341.19     34.90 o 
   6  17   0       87.68       62.69     25.87 o 
   7  17   0     1038.14     1066.58     33.27 o 
   8  17   0       14.86       11.06     12.70 o 
   9  17   0      248.16      250.79     25.91 o 
   0  18   0     1960.50     2041.16     83.76 o 
   1  18   0      403.37      345.86     63.69 o 
   2  18   0      429.18      383.36     39.18 o 
   3  18   0      708.87      657.07     37.59 o 
   4  18   0      408.99      361.61     34.88 o 
   5  18   0      107.79       93.41     24.37 o 
   6  18   0      202.45      221.78     61.44 o 
   7  18   0      110.72       48.30     33.41 o 
   8  18   0      856.24      670.74    129.60 o 
   1  19   0       10.33       -2.73     29.06 o 
   2  19   0     1192.86     1186.59     58.97 o 
   3  19   0      178.34      214.50     29.32 o 
   4  19   0      149.51      142.50     32.45 o 
   5  19   0      295.55      286.40     32.99 o 
   6  19   0        3.96        5.07     17.95 o 
   7  19   0     1087.68     1192.31     53.65 o 
   8  19   0      158.72      128.80     52.20 o 
   0  20   0       20.90        5.12     30.31 o 
   1  20   0       19.36       43.06     25.12 o 
   2  20   0      189.79      234.35     44.70 o 
   3  20   0      486.47      534.96     40.17 o 
   4  20   0      981.82     1020.58     67.19 o 
   5  20   0      376.80      505.32     53.26 o 
   6  20   0      753.12      775.47     44.45 o 
   7  20   0      187.16      170.88     43.45 o 
   1  21   0     2502.90     2644.10     65.11 o 
   2  21   0        0.79      -26.10     26.10 o 
   3  21   0      879.12      968.48     71.62 o 
   4  21   0       45.29       35.98     25.37 o 
   5  21   0        2.74       48.14     23.02 o 
   6  21   0      121.82      162.18     46.12 o 
   7  21   0      722.15      718.57     53.42 o 
   0  22   0      541.12      619.27     62.61 o 
   1  22   0        1.35       20.70     24.37 o 
   2  22   0       26.28       76.16     26.84 o 
   3  22   0       44.22       37.63     23.17 o 
   4  22   0     2525.99     2766.15    120.24 o 
   5  22   0      243.36      252.73     33.34 o 
   6  22   0       25.26       61.55     32.94 o 
   1  23   0      151.40       86.58     23.24 o 
   2  23   0      139.10      158.35     31.85 o 
   3  23   0      178.57      183.91     42.19 o 
   4  23   0       58.18       58.56     25.51 o 
   5  23   0       61.80       46.13     23.94 o 
   0  24   0      500.70      592.32     71.54 o 
   1  24   0       33.68       47.44     23.82 o 
   2  24   0        9.74       17.69     19.52 o 
   3  24   0       25.57       36.79     23.39 o 
   4  24   0      907.64      981.80     67.44 o 
   1  25   0      190.72      205.43     37.13 o 
   2  25   0      287.00      300.12     38.46 o 
 -11   0   1      112.00      121.73     36.38 o 
  -9   0   1      186.98      159.48     29.35 o 
  -7   0   1     2515.12     2669.99     65.77 o 
  -5   0   1      125.60      216.10     21.87 o 
  -3   0   1     7065.20     7198.15     70.88 o 
   3   0   1      512.32      516.12     14.52 o 
   5   0   1    10779.34    11208.29    161.80 o 
   7   0   1     2299.51     2340.70     69.19 o 
   9   0   1     2086.69     2172.79     74.36 o 
  11   0   1      335.82      304.22     37.18 o 
 -12   1   1        6.58       20.51     16.83 o 
 -11   1   1        0.40       17.67     16.21 o 
 -10   1   1      283.53      322.65     33.50 o 
  -9   1   1       33.86       64.57     20.17 o 
  -8   1   1     4364.34     4625.08    138.21 o 
  -7   1   1      179.56      152.29     22.66 o 
  -6   1   1      618.38      604.85     22.54 o 
  -5   1   1     1895.53     2026.34     40.26 o 
  -4   1   1      177.00      128.08      8.66 o 
  -3   1   1     3384.51     3348.62     29.03 o 
  -2   1   1     6307.37     6733.94     26.91 o 
   1   1   1     3538.23     3744.24     18.48 o 
   2   1   1        7.40       25.91      7.26 o 
   3   1   1      109.24      111.76      9.43 o 
   4   1   1     1220.04     1187.61     26.24 o 
   5   1   1      696.07      658.37     25.54 o 
   6   1   1    14705.29    15928.54    198.64 o 
   7   1   1      375.64      431.31     31.00 o 
   8   1   1     2136.20     2089.80     49.92 o 
   9   1   1      106.20      115.57     30.86 o 
  10   1   1      488.66      471.46     33.73 o 
  11   1   1      695.21      614.57     39.36 o 
  12   1   1        2.84       17.62     16.92 o 
 -12   2   1      299.12      290.36     26.58 o 
 -11   2   1      332.80      359.58     28.34 o 
 -10   2   1      341.99      381.64     29.55 o 
  -9   2   1      117.73      103.03     24.85 o 
  -8   2   1      547.66      567.17     37.54 o 
  -7   2   1     3301.83     3415.18     58.53 o 
  -6   2   1     1853.53     1851.15     66.63 o 
  -5   2   1        8.96       14.55      6.42 o 
  -4   2   1     1160.17     1159.65     15.41 o 
  -3   2   1      630.22      541.48     13.36 o 
  -2   2   1     1099.28     1141.57     13.17 o 
  -1   2   1      333.60      305.58      6.78 o 
   1   2   1    22309.88    24435.42     76.75 o 
   2   2   1     1974.80     2234.41     21.06 o 
   3   2   1     2671.67     2667.20     26.06 o 
   4   2   1       21.78        8.79      6.24 o 
   5   2   1     7804.41     8083.76     86.34 o 
   6   2   1     7229.89     7549.81    106.31 o 
   7   2   1     2228.18     2377.21     67.44 o 
   8   2   1      364.17      342.46     29.92 o 
   9   2   1      234.71      272.06     30.73 o 
  10   2   1      174.71      202.03     27.00 o 
  11   2   1      552.92      537.33     50.27 o 
  12   2   1      455.99      463.52     52.89 o 
 -12   3   1      353.21      399.76     39.73 o 
 -11   3   1       38.18       62.30     20.69 o 
 -10   3   1      133.67      176.82     27.50 o 
  -9   3   1     1048.56     1025.43     34.22 o 
  -8   3   1        4.85       40.78     20.10 o 
  -7   3   1     1181.01     1103.88     42.25 o 
  -6   3   1     1514.69     1410.65     45.79 o 
  -5   3   1     8193.22     8650.48     85.60 o 
  -4   3   1     2753.49     2493.86     23.92 o 
  -3   3   1     5460.30     5621.16     44.77 o 
  -2   3   1     3453.93     3707.91     25.81 o 
  -1   3   1      284.07      257.77     10.35 o 
   0   3   1     8711.82     8621.80     83.17 o 
   1   3   1    20632.09    22019.73     77.72 o 
   2   3   1      234.10      278.65     10.99 o 
   3   3   1      179.05      183.53      9.34 o 
   4   3   1     5841.80     5579.65    135.29 o 
   5   3   1       87.57      100.81     20.65 o 
   6   3   1      199.15      148.99     22.56 o 
   7   3   1      205.79      129.03     32.54 o 
   8   3   1      340.04      425.72     36.18 o 
   9   3   1      689.19      696.78     33.90 o 
  10   3   1      970.83      984.33     39.29 o 
  11   3   1     1839.12     1910.15     61.83 o 
 -12   4   1       94.27      104.02     25.21 o 
 -11   4   1      772.50      845.62     37.69 o 
 -10   4   1        5.55       36.10     17.86 o 
  -9   4   1     2081.35     2120.52     54.34 o 
  -8   4   1      171.75      160.66     26.71 o 
  -7   4   1     4565.94     4654.88     69.97 o 
  -6   4   1      474.83      459.43     33.17 o 
  -5   4   1     1306.50     1227.23     28.13 o 
  -4   4   1     1607.53     1618.59     18.75 o 
  -3   4   1     3286.37     3207.66     26.22 o 
  -2   4   1      110.19      122.85      8.75 o 
  -1   4   1     4031.82     4035.33     25.96 o 
   0   4   1    16481.69    17553.39     74.46 o 
   1   4   1        6.93       26.65      7.79 o 
   2   4   1      488.13      392.30      9.83 o 
   3   4   1     1168.32     1047.43     13.99 o 
   4   4   1     4198.04     4450.79     48.04 o 
   5   4   1      286.48      336.87     25.47 o 
   6   4   1     1161.13     1081.29     38.31 o 
   7   4   1      883.32      835.97     34.60 o 
   8   4   1      539.56      534.01     35.71 o 
   9   4   1      352.09      356.76     27.55 o 
  10   4   1       55.20       54.88     18.29 o 
  11   4   1      803.25      770.23     37.88 o 
 -12   5   1     1021.80     1024.77     35.91 o 
 -11   5   1      506.10      527.66     46.76 o 
 -10   5   1     2934.82     3120.29     47.92 o 
  -9   5   1      353.97      328.27     27.10 o 
  -8   5   1      156.22      208.01     25.00 o 
  -7   5   1        0.55       21.06     15.52 o 
  -6   5   1     5906.14     5958.26     79.31 o 
  -5   5   1      237.64      210.53     12.76 o 
  -4   5   1    10626.71    11003.48     91.87 o 
  -3   5   1      239.52      245.07      8.76 o 
  -2   5   1     5262.79     5610.87     31.18 o 
  -1   5   1     1209.05     1179.33     14.00 o 
   0   5   1      374.96      381.16      6.30 o 
   1   5   1     2030.49     2184.56     20.62 o 
   2   5   1      729.93      629.28     10.28 o 
   3   5   1     2774.14     2753.57     22.95 o 
   4   5   1     8792.40     9324.17     98.99 o 
   5   5   1      582.43      554.90     25.19 o 
   6   5   1     1604.36     1665.43     45.47 o 
   7   5   1      154.95      151.39     33.56 o 
   8   5   1       20.17        8.62     20.50 o 
   9   5   1      244.89      238.89     25.21 o 
  10   5   1      114.29      126.77     22.43 o 
  11   5   1       82.60       79.42     21.00 o 
 -12   6   1      102.57      141.96     24.90 o 
 -11   6   1     1276.14     1305.95     59.91 o 
 -10   6   1      983.50      967.06     36.94 o 
  -9   6   1     3642.15     3858.76    101.21 o 
  -8   6   1       41.83       31.75     19.28 o 
  -7   6   1      819.93      843.18     31.15 o 
  -6   6   1     1307.76     1257.49     34.37 o 
  -5   6   1     2605.65     2646.90     33.88 o 
  -4   6   1      160.88      207.38     13.42 o 
  -3   6   1     1202.92     1281.21     18.36 o 
  -2   6   1     2530.58     2560.83     23.36 o 
  -1   6   1     6352.87     6030.51     40.37 o 
   0   6   1     3281.74     3210.16     40.60 o 
   1   6   1     2010.17     2039.83     19.29 o 
   2   6   1     5007.66     5275.76     32.49 o 
   3   6   1     9248.28    10448.36     82.91 o 
   4   6   1      609.33      720.49     62.98 o 
   5   6   1     1306.83     1357.67     41.62 o 
   6   6   1      536.09      537.08     29.88 o 
   7   6   1     2890.86     2972.62     82.67 o 
   8   6   1      137.45      115.91     28.31 o 
   9   6   1       35.62       55.73     22.22 o 
  10   6   1      241.27      254.33     39.23 o 
  11   6   1      801.73      802.03     45.99 o 
 -12   7   1       36.64       44.52     20.80 o 
 -11   7   1      166.80      170.95     47.96 o 
 -10   7   1     4647.30     4789.31     58.27 o 
  -9   7   1      190.80      187.22     22.72 o 
  -8   7   1     4019.25     3936.56     69.75 o 
  -7   7   1     5353.72     5324.90     96.11 o 
  -6   7   1     8847.99     9353.25    123.54 o 
  -5   7   1     4011.54     4114.00     50.61 o 
  -4   7   1     3418.92     3599.82     37.19 o 
  -3   7   1     4150.57     3993.44     29.37 o 
  -2   7   1    11468.63    11406.68     65.22 o 
  -1   7   1    11369.88    11826.36     68.00 o 
   0   7   1      896.70      908.49     18.58 o 
   1   7   1      122.76      153.22      7.98 o 
   2   7   1     8024.06     8302.44     47.11 o 
   3   7   1      639.42      656.19     16.96 o 
   4   7   1     1279.42     1406.61     37.85 o 
   5   7   1     1289.21     1304.58     44.33 o 
   6   7   1       32.43       32.54     15.65 o 
   7   7   1       17.14       27.65     16.32 o 
   8   7   1      861.88      766.56     33.58 o 
   9   7   1      661.35      578.34     32.35 o 
  10   7   1        2.81       13.86     16.91 o 
  11   7   1      832.89      846.23     48.71 o 
 -11   8   1     1456.86     1380.57     54.25 o 
 -10   8   1       46.25       21.27     17.30 o 
  -9   8   1      437.79      413.91     39.15 o 
  -8   8   1     1177.27     1125.24     42.44 o 
  -7   8   1      339.49      346.53     32.63 o 
  -6   8   1      787.95      772.28     29.45 o 
  -5   8   1     8201.16     8318.36     94.97 o 
  -4   8   1     2460.70     2401.72     27.75 o 
  -3   8   1     3910.79     3766.14     35.29 o 
  -2   8   1     5417.92     5734.41     40.79 o 
  -1   8   1      147.98      151.09      9.32 o 
   0   8   1     6862.14     7077.25     46.61 o 
   1   8   1      850.50      823.90     16.48 o 
   2   8   1      203.44      225.04      8.33 o 
   3   8   1     8005.93     7971.31     72.88 o 
   4   8   1      229.68      137.67     17.27 o 
   5   8   1      902.76      854.52     27.99 o 
   6   8   1      928.80      891.57     42.18 o 
   7   8   1      746.87      778.73     34.84 o 
   8   8   1        7.95        9.32     18.23 o 
   9   8   1      208.10      161.72     29.36 o 
  10   8   1      133.84      133.87     26.81 o 
  11   8   1      397.78      367.44     37.05 o 
 -11   9   1        6.97       28.52     15.63 o 
 -10   9   1     1307.98     1243.92     46.64 o 
  -9   9   1      385.28      380.54     41.41 o 
  -8   9   1      695.62      762.03     32.49 o 
  -7   9   1       15.51       41.50     17.20 o 
  -6   9   1        4.11       22.64     13.66 o 
  -5   9   1     1972.58     2044.83     44.28 o 
  -4   9   1     1049.26     1072.20     19.64 o 
  -3   9   1     1040.05     1167.93     20.82 o 
  -2   9   1     7384.24     7719.44     61.82 o 
  -1   9   1     2292.70     2449.98     23.36 o 
   0   9   1     4367.43     4032.93     35.35 o 
   1   9   1     1926.00     1988.43     19.42 o 
   2   9   1     3207.10     3012.68     36.76 o 
   3   9   1       43.42       45.20     10.36 o 
   4   9   1     1775.02     1851.92     35.62 o 
   5   9   1      133.15      103.26     16.33 o 
   6   9   1     1335.98     1186.13     54.54 o 
   7   9   1     1292.86     1324.73     35.00 o 
   8   9   1     3554.44     3547.83     70.04 o 
   9   9   1        1.52       19.54     20.18 o 
  10   9   1      931.45      901.73     41.27 o 
  11   9   1      645.37      713.99     65.57 o 
 -11  10   1      256.04      269.01     31.63 o 
 -10  10   1      554.42      573.81     55.04 o 
  -9  10   1      730.24      727.98     33.71 o 
  -8  10   1      493.10      474.98     28.28 o 
  -7  10   1       40.98       54.34     15.05 o 
  -6  10   1     1805.36     1885.11     42.19 o 
  -5  10   1       56.40       73.15     16.33 o 
  -4  10   1     1483.23     1362.24     28.27 o 
  -3  10   1     7110.81     7272.79     57.38 o 
  -2  10   1     3657.40     3634.71     30.68 o 
  -1  10   1      341.71      370.25     12.49 o 
   0  10   1     2752.35     2931.22     34.84 o 
   1  10   1     3507.76     3293.87     35.84 o 
   2  10   1      139.10       94.94     10.23 o 
   3  10   1      298.48      188.10     11.95 o 
   4  10   1     1803.73     1672.32     38.19 o 
   5  10   1     5521.21     5567.71     75.15 o 
   6  10   1      220.37      263.44     26.50 o 
   7  10   1       31.20       15.32     16.38 o 
   8  10   1       14.54       22.85     15.99 o 
   9  10   1     2132.45     2081.75     63.83 o 
  10  10   1     1968.33     2066.62     67.30 o 
  11  10   1       72.88       53.05     18.33 o 
 -11  11   1      408.02      370.41     54.00 o 
 -10  11   1       49.17       32.26     18.73 o 
  -9  11   1      209.62      209.91     23.36 o 
  -8  11   1       34.04       60.96     16.73 o 
  -7  11   1     1193.59     1217.35     33.85 o 
  -6  11   1       78.68       77.66     14.64 o 
  -5  11   1       19.83       22.25     13.10 o 
  -4  11   1     4570.55     4587.54     57.22 o 
  -3  11   1     3809.79     3916.89     50.96 o 
  -2  11   1      200.62      198.92      8.18 o 
  -1  11   1      808.50     1025.62     26.59 o 
   0  11   1     5523.58     5278.10     54.63 o 
   1  11   1      142.97      153.00     10.26 o 
   2  11   1      653.41      538.50     12.24 o 
   3  11   1        3.94        5.70      5.68 o 
   4  11   1     5365.97     5436.00     70.47 o 
   5  11   1     1988.00     1963.37     46.21 o 
   6  11   1       38.15       66.71     16.14 o 
   7  11   1      722.57      673.15     39.70 o 
   8  11   1     1307.94     1334.76     39.63 o 
   9  11   1      534.80      448.50     32.84 o 
  10  11   1      397.58      359.68     32.70 o 
 -11  12   1        2.38       21.12     17.11 o 
 -10  12   1      321.90      326.31     27.27 o 
  -9  12   1       73.67       79.43     16.46 o 
  -8  12   1      231.39      243.89     26.23 o 
  -7  12   1        4.48       31.79     15.79 o 
  -6  12   1        6.98       43.25     15.47 o 
  -5  12   1      565.61      539.03     22.54 o 
  -4  12   1      864.04      818.16     23.54 o 
  -3  12   1     2457.98     2377.05     33.77 o 
  -2  12   1      121.17      133.94      8.58 o 
  -1  12   1     1515.55     1410.91     23.07 o 
   0  12   1     1444.31     1504.29     38.67 o 
   1  12   1     6905.30     6653.31     52.07 o 
   2  12   1      844.69      658.53     22.16 o 
   3  12   1      261.44      288.56     11.93 o 
   4  12   1       85.10       82.64     16.95 o 
   5  12   1     4907.46     4948.23    100.94 o 
   6  12   1        0.20       10.81     13.94 o 
   7  12   1     1549.55     1623.58     52.78 o 
   8  12   1      225.93      272.88     32.33 o 
   9  12   1     2636.25     2639.70     84.52 o 
  10  12   1       67.04       86.88     26.64 o 
 -10  13   1       71.61       67.30     15.88 o 
  -9  13   1      127.91       89.98     25.24 o 
  -8  13   1      230.64      232.27     28.52 o 
  -7  13   1      101.86       82.54     14.80 o 
  -6  13   1      322.04      334.52     20.85 o 
  -5  13   1     1022.30     1040.49     29.88 o 
  -4  13   1     3184.08     3242.16     56.92 o 
  -3  13   1       49.20       23.47      6.69 o 
  -2  13   1       75.90       57.14     13.20 o 
  -1  13   1      900.22      912.30     20.72 o 
   0  13   1     1026.19     1010.10     23.10 o 
   1  13   1        0.10       -1.81      3.46 o 
   2  13   1     1631.86     1524.25     29.17 o 
   3  13   1      130.16      144.05     11.94 o 
   4  13   1     6787.26     6906.85    110.30 o 
   5  13   1      180.04      148.45     22.42 o 
   6  13   1      638.02      665.91     27.46 o 
   7  13   1       33.68       37.34     13.77 o 
   8  13   1      728.58      661.88     34.98 o 
   9  13   1        7.85        7.67     13.18 o 
  10  13   1      651.16      643.00     84.43 o 
 -10  14   1      125.81       57.39     27.18 o 
  -9  14   1     1885.52     1946.66     77.43 o 
  -8  14   1        2.72       25.09     11.72 o 
  -7  14   1     1399.46     1350.25     32.23 o 
  -6  14   1       31.53       30.13     11.51 o 
  -5  14   1     2240.96     2193.74     42.06 o 
  -4  14   1     1455.43     1461.06     54.78 o 
  -3  14   1       54.76       42.53      6.78 o 
  -2  14   1     1083.12     1032.18     32.03 o 
  -1  14   1     2452.43     2442.45     36.56 o 
   0  14   1      231.66      225.86      4.82 o 
   1  14   1     1750.67     1690.85     31.69 o 
   2  14   1      751.66      701.14     13.10 o 
   3  14   1      157.93      157.25     16.56 o 
   4  14   1      374.23      384.89     20.15 o 
   5  14   1      303.21      314.22     19.66 o 
   6  14   1       72.93       64.33     17.44 o 
   7  14   1      793.53      800.89     27.27 o 
   8  14   1      354.51      321.08     31.84 o 
   9  14   1      142.30      123.13     24.90 o 
  10  14   1     1368.88     1302.41     45.97 o 
 -10  15   1       20.29       21.09     15.26 o 
  -9  15   1      200.25      210.49     33.24 o 
  -8  15   1      205.00      226.59     22.38 o 
  -7  15   1        2.24        8.61     11.01 o 
  -6  15   1     1049.98     1055.93     43.32 o 
  -5  15   1     2038.76     2060.44     36.59 o 
  -4  15   1       68.99       62.91     11.08 o 
  -3  15   1      574.88      527.75     11.55 o 
  -2  15   1      223.17      226.42     13.69 o 
  -1  15   1     2011.43     1964.81     35.48 o 
   0  15   1      546.26      534.00     41.28 o 
   1  15   1      506.35      482.46     13.62 o 
   2  15   1       91.87      112.58      8.82 o 
   3  15   1      704.64      640.90     17.79 o 
   4  15   1       11.22       17.21      8.40 o 
   5  15   1     1241.33     1163.34     40.16 o 
   6  15   1      230.80      197.05     17.75 o 
   7  15   1       98.34       55.58     13.71 o 
   8  15   1      313.75      255.14     23.93 o 
   9  15   1       89.78       75.84     17.50 o 
  -9  16   1       53.29       28.50     19.83 o 
  -8  16   1       22.09       17.38     10.59 o 
  -7  16   1     1751.73     1760.41     36.63 o 
  -6  16   1      161.99      105.63     18.03 o 
  -5  16   1      266.72      233.58     14.72 o 
  -4  16   1      683.44      657.84     18.02 o 
  -3  16   1       55.85       67.26     17.11 o 
  -2  16   1       12.29        6.00      9.78 o 
  -1  16   1      544.67      552.99     37.79 o 
   0  16   1       11.05       25.03     25.96 o 
   2  16   1      888.26      803.91     18.76 o 
   3  16   1       28.35       28.30      8.74 o 
   4  16   1       17.53       26.32     11.50 o 
   5  16   1        5.53       10.87     14.28 o 
   6  16   1        2.90       17.86     14.95 o 
   7  16   1        5.17        9.64     14.17 o 
   8  16   1       20.27       13.90     12.75 o 
   9  16   1       18.48       26.42     20.77 o 
  -9  17   1      110.61       84.94     26.84 o 
  -8  17   1      707.12      659.64     29.41 o 
  -7  17   1        5.45       19.47     14.33 o 
  -6  17   1     1405.89     1376.66     56.06 o 
  -5  17   1     1583.33     1500.64     43.85 o 
  -4  17   1       11.47       26.84     11.91 o 
  -3  17   1     1770.63     1691.91     82.72 o 
  -2  17   1     1061.90     1033.35     43.23 o 
  -1  17   1        4.32      -12.00     22.74 o 
   0  17   1     1355.28     1292.18     53.01 o 
   1  17   1        0.13        0.83     24.70 o 
   2  17   1      474.98      582.30     46.24 o 
   3  17   1       71.00       96.14     45.61 o 
   4  17   1      143.64      119.14     23.31 o 
   5  17   1      163.83      171.88     16.02 o 
   6  17   1        5.66       20.07      9.91 o 
   7  17   1      201.13      159.71     22.14 o 
   8  17   1      198.66      175.74     20.13 o 
   9  17   1      328.70      385.87     53.17 o 
  -9  18   1       29.58       15.18     35.54 o 
  -8  18   1       16.59       17.30     17.26 o 
  -7  18   1     1328.04     1329.73     52.63 o 
  -6  18   1       89.50       71.27     14.40 o 
  -5  18   1      953.80      986.03     57.15 o 
  -4  18   1      138.39      115.37     28.43 o 
  -3  18   1     2853.87     3044.05     82.41 o 
  -2  18   1     1810.45     1756.25     55.91 o 
  -1  18   1     1028.20      998.35     53.03 o 
   0  18   1      333.56      311.29     57.89 o 
   1  18   1      649.10      695.40     44.24 o 
   2  18   1       37.05       23.20     19.53 o 
   3  18   1      155.56      178.63     31.52 o 
   4  18   1       40.32       26.97     35.03 o 
   5  18   1        9.32       44.81     24.46 o 
   6  18   1       63.78       43.63     19.70 o 
   7  18   1      146.10      165.06     44.67 o 
   8  18   1      278.37      277.08     47.41 o 
  -8  19   1       74.21       41.19     20.88 o 
  -7  19   1      369.65      360.93     57.26 o 
  -6  19   1      531.79      596.40     37.50 o 
  -5  19   1       17.61       42.88     23.48 o 
  -4  19   1       78.25       35.59     21.83 o 
  -3  19   1      121.08      108.24     29.80 o 
  -2  19   1     3213.70     3494.80    164.43 o 
  -1  19   1      398.07      400.44     32.25 o 
   0  19   1      745.38      837.33     44.05 o 
   1  19   1      572.42      631.92     43.86 o 
   2  19   1      146.16      224.22     56.41 o 
   3  19   1       42.18       27.01     23.66 o 
   4  19   1      203.39      261.53     35.98 o 
   5  19   1      141.89      190.16     41.97 o 
   6  19   1      283.88      269.15     38.42 o 
   7  19   1        1.00       19.26     20.72 o 
   8  19   1      505.42      610.35     89.22 o 
  -7  20   1      209.42      237.84     31.43 o 
  -6  20   1       45.84       16.16     18.20 o 
  -5  20   1      194.57      244.64     31.78 o 
  -4  20   1      493.31      545.55     37.14 o 
  -3  20   1      508.19      530.71     36.97 o 
  -2  20   1      700.16      736.41     44.85 o 
  -1  20   1      912.38      972.07     60.68 o 
   0  20   1        4.12       18.39     23.60 o 
   1  20   1      242.80      284.82     34.42 o 
   2  20   1      112.73      101.13     33.56 o 
   3  20   1     1513.14     1606.71     52.34 o 
   4  20   1      334.07      426.34     34.30 o 
   5  20   1      164.98      206.67     35.20 o 
   6  20   1        1.03       -4.41     18.55 o 
   7  20   1     1235.20     1178.94     63.96 o 
  -7  21   1       72.49       67.16     42.99 o 
  -6  21   1       55.20       72.79     40.15 o 
  -5  21   1      251.17      310.79     34.25 o 
  -4  21   1     1425.71     1515.91     94.28 o 
  -3  21   1      132.53      132.45     28.57 o 
  -2  21   1      309.84      328.29     32.97 o 
  -1  21   1      153.50      167.73     77.28 o 
   0  21   1      544.80      549.81     42.52 o 
   1  21   1     1254.57     1228.58     53.20 o 
   2  21   1      555.19      571.37     42.22 o 
   3  21   1        1.26       37.70     28.89 o 
   4  21   1     1089.42     1161.70     47.90 o 
   5  21   1        3.58       21.45     20.07 o 
   6  21   1      228.92      215.35     39.81 o 
  -6  22   1       17.35       22.01     19.38 o 
  -5  22   1       13.63       29.63     23.67 o 
  -4  22   1      244.38      208.87     30.86 o 
  -3  22   1      176.77      230.39     43.84 o 
  -2  22   1      951.01      965.53     56.58 o 
  -1  22   1     1362.75     1436.27     52.98 o 
   0  22   1      851.16      859.75     43.10 o 
   1  22   1      155.25      256.93     39.48 o 
   2  22   1      187.45      205.05     39.00 o 
   3  22   1      381.57      390.21     38.50 o 
   4  22   1      210.53      241.31     34.94 o 
   5  22   1      176.61      181.12     42.00 o 
   6  22   1      693.57      848.02     94.74 o 
  -5  23   1       39.58       40.94     32.30 o 
  -4  23   1      948.59      970.60     47.38 o 
  -3  23   1       36.94       21.53     22.99 o 
  -2  23   1      152.02      182.26     41.80 o 
  -1  23   1       46.39       24.65     20.26 o 
   0  23   1      678.09      695.14     66.36 o 
   1  23   1      291.77      260.02     46.78 o 
   2  23   1      473.83      593.83    111.88 o 
   3  23   1        0.68       10.36     22.82 o 
   4  23   1     1469.45     1376.22     89.17 o 
   5  23   1        5.00       49.33     30.28 o 
  -4  24   1      149.01      159.25     29.84 o 
  -3  24   1      972.82     1006.08     69.38 o 
  -2  24   1     1169.67     1279.20     52.83 o 
  -1  24   1        9.28       51.68     28.78 o 
   0  24   1       58.64       36.19     25.60 o 
   1  24   1     1345.72     1522.56     56.75 o 
   2  24   1        0.26        3.44     20.69 o 
   3  24   1       48.87       83.63     31.54 o 
   4  24   1       19.94       51.58     28.32 o 
  -3  25   1        0.04        6.82     24.85 o 
  -2  25   1      172.80      173.01     33.30 o 
  -1  25   1       79.08       98.07     27.67 o 
   0  25   1      719.68      671.39     47.27 o 
   1  25   1      245.57      307.99     44.33 o 
   2  25   1      170.40      220.28     39.26 o 
 -12   0   2      583.81      607.42     44.71 o 
 -10   0   2      865.64      865.78     43.24 o 
  -8   0   2     2165.58     2009.01     91.16 o 
  -6   0   2     3393.05     3922.96     64.72 o 
  -4   0   2      518.88      552.94     14.37 o 
  -2   0   2    50486.93    56026.91     89.45 o 
   0   0   2     2599.47     2688.47     32.82 o 
   2   0   2      968.41      715.97     20.18 o 
   4   0   2     6357.36     6483.62    114.93 o 
   6   0   2    16616.19    17771.99    147.69 o 
   8   0   2     3733.07     3898.33     97.28 o 
  10   0   2     1701.13     1611.80     72.41 o 
 -12   1   2      270.25      272.88     33.04 o 
 -11   1   2      179.21      204.56     26.17 o 
 -10   1   2     1173.83     1190.19     33.20 o 
  -9   1   2     1406.74     1531.23     37.96 o 
  -8   1   2       18.51       16.78     19.18 o 
  -7   1   2     4744.42     4940.81     67.38 o 
  -6   1   2      363.66      382.90     14.90 o 
  -5   1   2      471.64      576.88     20.11 o 
  -4   1   2      214.51      257.96      8.17 o 
  -3   1   2     7801.69     7682.90     46.47 o 
  -2   1   2      148.19      165.44     10.75 o 
  -1   1   2     3201.28     3100.00     36.02 o 
   0   1   2      717.11      749.64      8.28 o 
   1   1   2     5097.16     5099.60     27.41 o 
   2   1   2     1411.32     1476.06     16.10 o 
   3   1   2      689.02      617.93     12.32 o 
   4   1   2      765.45      762.26     22.88 o 
   5   1   2     5648.79     5519.60     60.04 o 
   6   1   2     1407.69     1434.83     44.69 o 
   7   1   2     1817.33     1833.06     75.95 o 
   8   1   2      101.98      115.55     25.38 o 
   9   1   2      983.12     1009.62     56.98 o 
  10   1   2      404.83      443.95     40.59 o 
  11   1   2     1813.39     1806.66     48.97 o 
 -12   2   2      411.14      450.12     33.12 o 
 -11   2   2       72.15       42.49     20.14 o 
 -10   2   2       18.76       28.66     19.54 o 
  -9   2   2     2205.93     2131.42     42.67 o 
  -8   2   2      354.87      345.43     27.96 o 
  -7   2   2     2123.89     2097.31     52.74 o 
  -6   2   2     1783.96     1726.24     41.40 o 
  -5   2   2     1202.61     1361.77     29.02 o 
  -4   2   2      225.42      272.48      8.52 o 
  -3   2   2     7903.11     8212.59     33.98 o 
  -2   2   2     7106.61     7207.48     28.03 o 
  -1   2   2     1003.24      939.94      9.27 o 
   0   2   2      971.90      946.99     13.22 o 
   1   2   2    21882.97    24244.45     90.71 o 
   2   2   2     8474.86     8532.31     38.31 o 
   3   2   2       37.48       29.39      6.60 o 
   4   2   2       19.99       27.72     15.46 o 
   5   2   2     7392.00     7566.09     97.00 o 
   6   2   2     5446.58     5496.83     83.42 o 
   7   2   2      590.97      584.42     31.72 o 
   8   2   2       13.62       51.23     21.51 o 
   9   2   2      616.09      591.93     33.72 o 
  10   2   2     1237.14     1365.61     58.25 o 
  11   2   2      408.38      563.88     56.04 o 
 -12   3   2       48.39       37.34     17.93 o 
 -11   3   2      156.57      182.01     25.95 o 
 -10   3   2     1825.28     1829.01     43.54 o 
  -9   3   2     2535.95     2601.60     90.16 o 
  -8   3   2      235.89      292.69     25.29 o 
  -7   3   2      161.87      195.05     24.78 o 
  -6   3   2      139.99      125.35     15.59 o 
  -5   3   2      849.79      834.77     19.86 o 
  -4   3   2      705.84      652.41     14.04 o 
  -3   3   2     1504.46     1326.33     14.85 o 
  -2   3   2     6579.46     6945.19     38.57 o 
  -1   3   2     1727.93     1567.28     22.00 o 
   0   3   2      580.83      560.88      9.77 o 
   1   3   2     4006.76     4353.23     27.64 o 
   2   3   2     2962.26     3062.09     27.65 o 
   3   3   2      649.88      699.63     15.94 o 
   4   3   2     6071.66     6795.86     86.58 o 
   5   3   2     1152.93     1038.66     31.57 o 
   6   3   2      113.87      146.76     37.10 o 
   7   3   2     3532.74     3749.24     74.50 o 
   8   3   2        3.41       27.83     20.99 o 
   9   3   2      985.07     1055.24     38.61 o 
  10   3   2      554.35      545.21     33.33 o 
  11   3   2        3.88       46.64     19.29 o 
 -12   4   2      557.05      571.30     41.92 o 
 -11   4   2      971.49      986.28     49.21 o 
 -10   4   2       24.12       48.44     18.78 o 
  -9   4   2      378.57      419.82     32.23 o 
  -8   4   2     2922.32     3055.22     70.78 o 
  -7   4   2       17.93       17.96     15.20 o 
  -6   4   2     3375.19     3085.68     69.17 o 
  -5   4   2      655.68      649.03     18.43 o 
  -4   4   2    15198.59    16006.39     89.95 o 
  -3   4   2     4181.60     4152.06     49.08 o 
  -2   4   2     1273.97     1346.77     14.20 o 
  -1   4   2     7405.28     7871.96     33.07 o 
   0   4   2     3053.02     3129.92     30.16 o 
   1   4   2     6120.64     6387.93     37.79 o 
   2   4   2     2554.05     2424.31     29.91 o 
   3   4   2     7040.07     7342.07     51.86 o 
   4   4   2     7702.42     8182.42     86.07 o 
   5   4   2      388.44      340.72     46.20 o 
   6   4   2      145.53      146.43     23.67 o 
   7   4   2        0.11       29.28     27.26 o 
   8   4   2       25.19       58.81     20.64 o 
   9   4   2     1161.58     1147.53     41.01 o 
  10   4   2      113.73      113.00     23.79 o 
  11   4   2       88.00       89.84     23.65 o 
 -12   5   2        6.65       10.38     13.91 o 
 -11   5   2       88.15      130.23     24.66 o 
 -10   5   2       32.30       38.64     19.31 o 
  -9   5   2     4595.34     4637.97     91.38 o 
  -8   5   2      275.50      293.55     30.95 o 
  -7   5   2      172.86      184.64     22.67 o 
  -6   5   2      685.29      670.60     28.23 o 
  -5   5   2     8090.30     8125.37     84.22 o 
  -4   5   2     4550.57     4510.52     31.34 o 
  -3   5   2     2028.01     1995.28     17.52 o 
  -2   5   2     2253.49     2292.20     19.55 o 
  -1   5   2    37116.23    39389.98    118.91 o 
   0   5   2     1267.24     1204.74     12.84 o 
   1   5   2     3498.05     3451.65     28.95 o 
   2   5   2      770.28      768.67     12.71 o 
   3   5   2     7438.71     7838.21     63.93 o 
   4   5   2     2081.71     2109.80     44.01 o 
   5   5   2      349.69      459.60     31.35 o 
   6   5   2       50.30       42.60     18.56 o 
   7   5   2      159.73      195.02     28.72 o 
   8   5   2      605.13      576.52     30.78 o 
   9   5   2      459.72      477.36     31.12 o 
  10   5   2        4.22       21.96     13.26 o 
  11   5   2       51.57       63.47     18.46 o 
 -12   6   2       73.45       84.67     25.73 o 
 -11   6   2        5.79       24.28     17.06 o 
 -10   6   2     1196.42     1221.46     38.44 o 
  -9   6   2      508.11      454.84     31.26 o 
  -8   6   2      534.60      535.05     27.09 o 
  -7   6   2      202.52      211.70     29.37 o 
  -6   6   2     4006.53     3802.79     71.44 o 
  -5   6   2        1.44       11.26      9.47 o 
  -4   6   2     9980.74     9867.70     87.71 o 
  -3   6   2     1038.92     1019.03     12.66 o 
  -2   6   2     9343.24     9731.45     37.68 o 
  -1   6   2      325.46      288.88      8.44 o 
   0   6   2     2372.24     2085.13     20.12 o 
   1   6   2       17.27       25.33      6.11 o 
   2   6   2     1124.83      965.58     13.81 o 
   3   6   2      660.15      695.59     18.12 o 
   4   6   2     4020.46     3864.85     55.42 o 
   5   6   2      597.22      562.45     53.54 o 
   6   6   2      432.18      471.35     37.80 o 
   7   6   2      100.97       97.40     31.25 o 
   8   6   2     3390.34     3315.79     84.97 o 
   9   6   2      346.84      376.69     45.44 o 
  10   6   2       11.56       16.05     13.17 o 
  11   6   2      140.91      103.41     22.88 o 
 -12   7   2       58.40       83.51     25.85 o 
 -11   7   2       43.48       38.93     14.90 o 
 -10   7   2     2427.05     2335.45     58.87 o 
  -9   7   2     2952.13     2990.95     74.18 o 
  -8   7   2        2.21       32.61     14.77 o 
  -7   7   2      782.54      749.35     36.21 o 
  -6   7   2        3.35       18.55     11.08 o 
  -5   7   2    12557.20    12746.66    159.54 o 
  -4   7   2     2108.68     2285.61     30.39 o 
  -3   7   2     3083.99     2967.88     23.66 o 
  -2   7   2     1238.48     1168.06     15.43 o 
  -1   7   2      751.79      665.46     11.27 o 
   0   7   2     1510.79     1349.09     14.66 o 
   1   7   2      808.52      757.83      9.89 o 
   2   7   2    11156.64    12211.91    134.92 o 
   3   7   2     3823.74     3622.96     47.27 o 
   4   7   2      126.88      130.14     19.34 o 
   5   7   2       29.76       50.68     16.24 o 
   6   7   2     1108.41     1103.45     44.89 o 
   7   7   2       49.80       83.05     20.97 o 
   8   7   2       21.44       55.42     27.02 o 
   9   7   2      450.91      478.94     34.11 o 
  10   7   2      198.88      209.54     24.28 o 
  11   7   2       36.09       53.00     18.13 o 
 -12   8   2       91.87      101.39     24.07 o 
 -11   8   2      850.52      752.26     38.02 o 
 -10   8   2     2683.12     2731.16     58.25 o 
  -9   8   2      254.05      253.72     26.30 o 
  -8   8   2      848.64      811.38     30.95 o 
  -7   8   2      662.35      654.35     30.91 o 
  -6   8   2     2369.49     2349.48     45.01 o 
  -5   8   2      733.09      837.79     20.67 o 
  -4   8   2      767.80      783.26     16.97 o 
  -3   8   2       11.48       48.81      8.09 o 
  -2   8   2    14946.97    16105.42    123.98 o 
  -1   8   2        3.94        4.99      2.63 o 
   0   8   2       11.45        9.86      4.26 o 
   1   8   2      693.96      626.26     10.38 o 
   2   8   2     2411.25     2426.10     47.64 o 
   3   8   2     1623.40     1836.83     35.99 o 
   4   8   2       26.71       46.42     13.71 o 
   5   8   2     4276.65     4345.34     76.55 o 
   6   8   2      736.10      713.63     29.99 o 
   7   8   2      572.30      508.74     27.98 o 
   8   8   2     2043.83     2038.11     86.01 o 
   9   8   2      176.27      185.71     26.51 o 
  10   8   2      206.39      186.23     28.94 o 
  11   8   2      281.52      278.51     36.63 o 
 -11   9   2       17.70       60.66     20.75 o 
 -10   9   2     1349.40     1340.92     49.01 o 
  -9   9   2      106.56      116.96     20.01 o 
  -8   9   2      730.56      711.63     28.14 o 
  -7   9   2      219.39      223.89     27.19 o 
  -6   9   2     1083.06     1030.99     44.17 o 
  -5   9   2     3184.94     3067.48     41.45 o 
  -4   9   2     3511.59     3504.89     32.08 o 
  -3   9   2      486.82      389.82     16.43 o 
  -2   9   2       57.35       40.53      5.94 o 
  -1   9   2     1701.42     1890.06     37.40 o 
   0   9   2     1465.20     1245.08     11.98 o 
   1   9   2     2688.28     2766.87     47.93 o 
   2   9   2      906.99      981.58     19.46 o 
   3   9   2     1874.78     1809.26     25.28 o 
   4   9   2     1855.03     1862.64     47.04 o 
   5   9   2     2160.13     2088.80     41.52 o 
   6   9   2     1120.63     1150.11     54.65 o 
   7   9   2      215.72      259.40     33.69 o 
   8   9   2      489.36      497.50     35.50 o 
   9   9   2      827.45      837.90     32.37 o 
  10   9   2        0.52       16.24     18.98 o 
  11   9   2      812.49      733.45     34.06 o 
 -11  10   2     1302.14     1277.06     60.55 o 
 -10  10   2     1302.47     1221.99     37.75 o 
  -9  10   2       21.13       29.20     15.52 o 
  -8  10   2        7.17       43.21     33.50 o 
  -7  10   2      101.21      136.23     19.63 o 
  -6  10   2       59.56       39.27     15.44 o 
  -5  10   2     1455.84     1495.75     52.22 o 
  -4  10   2      347.54      368.12     12.78 o 
  -3  10   2       89.09      117.10     13.02 o 
  -2  10   2     1994.13     1871.39     32.48 o 
  -1  10   2      381.35      416.68     16.72 o 
   0  10   2       18.46       12.26      8.69 o 
   1  10   2     2602.97     2533.89     28.57 o 
   2  10   2     2769.76     2755.46     26.34 o 
   3  10   2      142.33      175.45     12.31 o 
   4  10   2       99.63       90.38     15.36 o 
   5  10   2      814.58      820.82     46.83 o 
   6  10   2     3953.51     3971.15     87.37 o 
   7  10   2        2.53       13.52     16.27 o 
   8  10   2     1834.74     1936.42     49.84 o 
   9  10   2      862.68      844.18     35.41 o 
  10  10   2     1072.59     1102.24     41.79 o 
 -11  11   2      598.83      541.49     39.83 o 
 -10  11   2       22.23       30.23     11.97 o 
  -9  11   2      352.76      316.14     33.95 o 
  -8  11   2       25.92       31.42     12.68 o 
  -7  11   2      270.85      269.76     21.91 o 
  -6  11   2     1057.96     1074.64     29.48 o 
  -5  11   2      388.07      375.49     21.04 o 
  -4  11   2      263.89      260.23     18.01 o 
  -3  11   2      389.74      416.57     10.82 o 
  -2  11   2     1190.43     1283.42     15.18 o 
  -1  11   2      170.33      212.77     21.81 o 
   0  11   2        7.24        9.01     10.29 o 
   1  11   2     2876.45     2860.69     43.65 o 
   2  11   2     2850.92     2836.54     27.51 o 
   3  11   2      475.35      456.69     22.74 o 
   4  11   2      248.43      210.50     21.28 o 
   5  11   2     5805.70     5933.11    102.99 o 
   6  11   2       27.57       39.29     16.72 o 
   7  11   2      312.61      305.47     37.51 o 
   8  11   2       22.72       30.14     14.50 o 
   9  11   2      798.25      711.58     42.46 o 
  10  11   2      323.05      382.32     70.87 o 
 -11  12   2       28.98       31.31     17.18 o 
 -10  12   2       51.93       39.07     13.04 o 
  -9  12   2      172.19      166.09     24.47 o 
  -8  12   2      102.23      103.83     17.65 o 
  -7  12   2      495.98      489.57     23.92 o 
  -6  12   2       40.29       65.68     14.83 o 
  -5  12   2      726.28      693.46     25.11 o 
  -4  12   2      408.06      420.65     21.27 o 
  -3  12   2      688.88      620.20     20.19 o 
  -2  12   2       20.65        9.11      3.11 o 
  -1  12   2      338.58      316.72     14.29 o 
   0  12   2       32.02       22.12      5.91 o 
   1  12   2      125.52      119.00      8.95 o 
   2  12   2     2278.08     2281.35     33.02 o 
   3  12   2      230.01      243.37     13.56 o 
   4  12   2     1341.55     1394.44     37.50 o 
   5  12   2      645.70      609.19     23.60 o 
   6  12   2     2364.51     2486.76     46.34 o 
   7  12   2      275.86      279.78     30.03 o 
   8  12   2      277.68      260.31     25.99 o 
   9  12   2      243.10      234.25     26.36 o 
  10  12   2     1824.04     1753.31     56.69 o 
 -10  13   2       38.19       18.44     14.16 o 
  -9  13   2      595.36      594.69     26.84 o 
  -8  13   2      358.73      360.49     31.39 o 
  -7  13   2      128.43      155.94     17.65 o 
  -6  13   2       33.23       26.62     12.44 o 
  -5  13   2      308.79      311.54     19.20 o 
  -4  13   2       96.87       97.16     13.52 o 
  -3  13   2     2122.02     1975.82     23.22 o 
  -2  13   2       30.42       30.94     10.08 o 
  -1  13   2      806.32      825.47     20.81 o 
   0  13   2      737.02      689.72     20.05 o 
   1  13   2     4568.53     4520.07     45.09 o 
   2  13   2      141.53      130.80     15.97 o 
   3  13   2      283.76      262.95     12.30 o 
   4  13   2      159.73      160.33     21.45 o 
   5  13   2     1349.65     1411.56     31.13 o 
   6  13   2      257.16      262.32     24.40 o 
   7  13   2      664.85      653.83     26.14 o 
   8  13   2        2.27       26.94     14.68 o 
   9  13   2      837.09      742.65     50.95 o 
  10  13   2        1.30       23.16     15.66 o 
 -10  14   2        8.83        3.97     13.25 o 
  -9  14   2      117.07      120.26     17.23 o 
  -8  14   2      782.89      756.37     34.67 o 
  -7  14   2      422.20      356.75     28.15 o 
  -6  14   2     6194.60     6384.29     73.58 o 
  -5  14   2        9.67       16.06     10.38 o 
  -4  14   2      110.76      100.69     10.85 o 
  -3  14   2      440.07      366.11     13.12 o 
  -2  14   2     1082.26     1010.56     32.92 o 
  -1  14   2      274.11      260.96     10.09 o 
   0  14   2      451.57      396.15     13.93 o 
   1  14   2      717.54      714.55     35.69 o 
   2  14   2     3118.06     3083.98     50.51 o 
   3  14   2        0.81        6.69      5.33 o 
   4  14   2      277.81      297.45     20.10 o 
   5  14   2      705.24      644.83     32.40 o 
   6  14   2      207.01      238.68     19.34 o 
   7  14   2       49.27       47.58     13.46 o 
   8  14   2      429.92      423.22     28.30 o 
   9  14   2      108.25       99.55     19.49 o 
 -10  15   2      232.61      266.65     34.57 o 
  -9  15   2      828.85      850.74     46.31 o 
  -8  15   2      126.01      133.91     19.05 o 
  -7  15   2     1415.06     1412.31     35.91 o 
  -6  15   2     1259.24     1244.07     37.61 o 
  -5  15   2     1151.77     1174.52     26.38 o 
  -4  15   2     1369.75     1347.29     23.56 o 
  -3  15   2      752.86      632.89     35.73 o 
  -2  15   2       34.00       12.04      7.41 o 
  -1  15   2     1978.94     2003.79     38.06 o 
   0  15   2     4063.78     3970.72     65.03 o 
   1  15   2     3046.82     2953.44     56.09 o 
   2  15   2      300.85      303.79     16.65 o 
   3  15   2      201.18      190.87     22.12 o 
   4  15   2      221.03      219.93     22.32 o 
   5  15   2      648.92      667.17     28.27 o 
   6  15   2      351.14      395.27     21.69 o 
   7  15   2      398.35      344.19     22.47 o 
   8  15   2        4.00       40.20     12.95 o 
   9  15   2      410.00      396.66     41.25 o 
  -9  16   2       30.43       43.26     23.63 o 
  -8  16   2     1155.22     1197.66     64.50 o 
  -7  16   2       75.34       87.33     13.76 o 
  -6  16   2     1507.93     1549.09     33.78 o 
  -5  16   2        0.09       -0.65      6.62 o 
  -4  16   2      418.67      400.58     17.60 o 
  -3  16   2      100.88      151.36     19.21 o 
  -2  16   2     2108.61     2109.53     55.03 o 
  -1  16   2       27.93       15.91      6.70 o 
   0  16   2     5359.63     5479.40    138.15 o 
   1  16   2     2962.22     2882.79     72.39 o 
   2  16   2     1166.64     1136.70     30.91 o 
   3  16   2       88.26       52.39      8.99 o 
   4  16   2      215.38      192.66     27.49 o 
   5  16   2       26.00       44.59     15.96 o 
   6  16   2      124.63      126.60     22.89 o 
   7  16   2      306.89      307.99     25.92 o 
   8  16   2      159.17      144.85     24.03 o 
   9  16   2      551.96      534.57     56.26 o 
  -9  17   2      393.98      365.43     47.27 o 
  -8  17   2       35.62       24.16     13.34 o 
  -7  17   2      686.50      773.89     62.78 o 
  -6  17   2      549.41      446.17     29.80 o 
  -5  17   2     3483.73     3644.48    129.66 o 
  -4  17   2      194.77      198.87     29.29 o 
  -3  17   2       19.25       25.70     11.17 o 
  -2  17   2      116.64      100.12     12.48 o 
  -1  17   2     2224.17     2311.77     69.32 o 
   0  17   2      196.84      135.42     16.50 o 
   1  17   2     1093.02     1010.34     65.85 o 
   2  17   2      139.34      110.15     54.31 o 
   3  17   2     1526.13     1510.12     47.03 o 
   4  17   2        0.56       16.80      9.07 o 
   5  17   2      426.19      440.62     23.18 o 
   6  17   2        2.96       22.37      9.99 o 
   7  17   2       93.66       79.33     21.61 o 
   8  17   2      197.55      252.01     43.18 o 
  -9  18   2       65.98       62.78     45.83 o 
  -8  18   2     1015.18     1111.51     76.49 o 
  -7  18   2        2.26       23.91     35.29 o 
  -6  18   2      753.78      783.14     26.57 o 
  -5  18   2      134.46       98.02     18.29 o 
  -4  18   2       53.26       74.88     22.50 o 
  -3  18   2      574.18      568.60     19.46 o 
  -2  18   2     1134.73     1152.22     43.05 o 
  -1  18   2      258.31      239.57     36.05 o 
   0  18   2      906.87      993.94     45.68 o 
   1  18   2      740.22      716.86     62.78 o 
   2  18   2      158.71      141.28     39.21 o 
   3  18   2      332.07      309.64     40.71 o 
   4  18   2      430.90      429.67     49.13 o 
   5  18   2       25.40       31.77     25.97 o 
   6  18   2      234.19      347.22     32.41 o 
   7  18   2       31.33       25.91     20.04 o 
   8  18   2      348.98      359.34     70.00 o 
  -8  19   2      236.43      375.72     67.96 o 
  -7  19   2       39.17       30.94     33.21 o 
  -6  19   2     1071.90      994.88     77.40 o 
  -5  19   2      667.37      790.45     49.54 o 
  -4  19   2        2.06      139.15     86.66 o 
  -3  19   2       67.89       84.62     31.08 o 
  -2  19   2       57.13       50.56     24.23 o 
  -1  19   2     1539.88     1594.02     59.51 o 
   0  19   2      968.23      931.33     43.35 o 
   1  19   2       32.20       27.51     22.75 o 
   2  19   2      224.88      193.66     37.92 o 
   3  19   2     2169.40     2243.38     79.50 o 
   4  19   2     1413.46     1420.51     81.52 o 
   5  19   2      377.11      358.85     60.79 o 
   6  19   2      176.92      224.73     36.08 o 
   7  19   2      207.07      216.72     38.71 o 
  -8  20   2       22.92       31.56     28.72 o 
  -7  20   2       89.16       37.02     28.94 o 
  -6  20   2      175.04      190.10     45.83 o 
  -5  20   2        3.10       33.60     19.75 o 
  -4  20   2        3.88       16.07     22.46 o 
  -3  20   2        3.73       14.74     18.11 o 
  -2  20   2     1025.50     1113.58     46.64 o 
  -1  20   2        0.29       11.26     18.88 o 
   0  20   2      108.28      111.51     40.66 o 
   1  20   2     1177.82     1147.13     65.91 o 
   2  20   2     1128.23     1092.22     57.44 o 
   3  20   2       19.57       37.12     25.47 o 
   4  20   2     1448.04     1421.46    110.75 o 
   5  20   2      189.21      234.22     32.94 o 
   6  20   2      185.83      222.96     49.97 o 
   7  20   2       20.41       73.67     29.88 o 
  -7  21   2       12.07       33.44     39.47 o 
  -6  21   2      231.09      261.94     31.73 o 
  -5  21   2        1.95        9.75     16.63 o 
  -4  21   2      356.90      406.25     35.64 o 
  -3  21   2      104.94       75.57     37.22 o 
  -2  21   2        1.06       37.82     38.75 o 
  -1  21   2      496.64      560.52     38.29 o 
   0  21   2     1485.51     1588.75     80.95 o 
   1  21   2       11.15       49.02     29.56 o 
   2  21   2        0.90       34.04     30.20 o 
   3  21   2       84.46       82.84     33.15 o 
   4  21   2      277.92      325.90     50.38 o 
   5  21   2      482.82      426.78     77.91 o 
   6  21   2        0.16       55.93     40.49 o 
  -6  22   2       29.33       40.06     17.74 o 
  -5  22   2       15.22       54.53     29.46 o 
  -4  22   2      213.41      219.18     36.85 o 
  -3  22   2        1.23       30.09     17.52 o 
  -2  22   2       43.48       54.62     29.94 o 
   0  22   2        9.57       53.27     31.93 o 
   1  22   2      149.74      116.85     48.68 o 
   2  22   2      655.67      663.85     45.52 o 
   3  22   2       47.61       34.92     35.74 o 
   4  22   2      459.02      537.57     55.44 o 
   5  22   2      285.42      318.45     63.26 o 
  -5  23   2      310.50      361.04     39.39 o 
  -4  23   2       21.03       16.70     21.54 o 
  -3  23   2       70.90       43.64     35.71 o 
  -2  23   2      626.68      607.00     79.84 o 
  -1  23   2        8.32       31.76     23.68 o 
   0  23   2      180.06      225.11     56.30 o 
   1  23   2     1288.42     1419.26    105.91 o 
   2  23   2        0.00       17.43     41.17 o 
   3  23   2      219.97      225.99     35.16 o 
   4  23   2       77.44       43.98     45.44 o 
  -4  24   2       17.25       16.89     32.02 o 
  -3  24   2       71.94       60.16     22.69 o 
  -2  24   2        2.11       -5.46     22.18 o 
  -1  24   2       57.53       74.55     26.74 o 
   0  24   2       22.67       54.47     22.49 o 
   1  24   2      276.53      314.14     40.14 o 
   2  24   2      348.09      497.52     83.11 o 
   3  24   2      270.75      349.77     41.75 o 
  -3  25   2      475.45      430.47     81.43 o 
  -2  25   2       64.59       51.29     23.88 o 
  -1  25   2       89.05       41.80     31.73 o 
   0  25   2       84.65       87.50     28.95 o 
   1  25   2      444.12      574.59    119.33 o 
   2  25   2        1.83       18.41     23.03 o 
 -11   0   3     3085.49     3086.03     68.48 o 
  -9   0   3       39.82       84.13     30.19 o 
  -7   0   3     1267.39     1150.31     49.20 o 
  -5   0   3     6792.09     7283.85    165.88 o 
  -3   0   3    18671.96    21604.65    152.51 o 
  -1   0   3       23.67       24.71     10.11 o 
   1   0   3    32341.26    35817.11    263.25 o 
   3   0   3     4131.76     4076.10     98.85 o 
   5   0   3      485.84      522.16     71.05 o 
   7   0   3      131.12      145.33     37.67 o 
   9   0   3      649.29      686.73     46.19 o 
  11   0   3     1913.25     1800.07     78.25 o 
 -12   1   3      631.09      614.23     39.33 o 
 -11   1   3       73.81       76.93     20.32 o 
 -10   1   3      821.75      875.35     29.54 o 
  -9   1   3      360.62      332.04     25.74 o 
  -8   1   3     1303.89     1249.60     37.65 o 
  -7   1   3      285.97      311.06     24.20 o 
  -6   1   3      169.32      175.06     10.69 o 
  -5   1   3      637.39      684.42     16.21 o 
  -4   1   3    10262.84    11410.55     66.41 o 
  -3   1   3      466.33      348.74      8.77 o 
  -2   1   3     7394.36     7136.77    145.63 o 
  -1   1   3    19510.20    20955.37    130.91 o 
   0   1   3     6030.51     6445.54     35.61 o 
   1   1   3      379.38      350.96     10.95 o 
   2   1   3     2932.34     2956.82     27.65 o 
   3   1   3       83.07      100.14     11.81 o 
   4   1   3     1352.32     1427.01     34.65 o 
   5   1   3      339.43      274.96     23.42 o 
   6   1   3     4357.52     4492.09     69.28 o 
   7   1   3        3.29       28.80     18.85 o 
   8   1   3      521.62      522.87     34.45 o 
   9   1   3       68.05       95.83     21.46 o 
  10   1   3     1775.44     1659.98     44.65 o 
  11   1   3       47.28       76.04     21.51 o 
 -12   2   3        7.66       44.51     13.97 o 
 -11   2   3      108.58      122.11     20.61 o 
 -10   2   3     2630.26     2849.42     52.05 o 
  -9   2   3      307.57      298.72     30.39 o 
  -8   2   3       31.43       27.26     18.02 o 
  -7   2   3     1102.34     1069.32     31.14 o 
  -6   2   3      762.89      728.41     15.77 o 
  -5   2   3     2185.29     2197.53     34.33 o 
  -4   2   3       57.79       46.47      6.31 o 
  -3   2   3      416.87      383.52     12.25 o 
  -2   2   3    44392.77    51105.53    418.11 o 
  -1   2   3    19535.98    20784.94     88.65 o 
   0   2   3       67.97       60.89      8.24 o 
   1   2   3        6.27       13.54      6.49 o 
   2   2   3     1557.00     1361.94     46.06 o 
   3   2   3     6728.18     7127.94     64.17 o 
   4   2   3       34.78       36.04     13.67 o 
   5   2   3      587.38      547.74     26.77 o 
   6   2   3       37.59       51.45     22.33 o 
   7   2   3      436.01      516.79     42.01 o 
   8   2   3      418.51      430.57     45.70 o 
   9   2   3      710.57      716.33     53.68 o 
  10   2   3     3261.84     3394.93     61.36 o 
  11   2   3      749.47      767.88     53.08 o 
 -12   3   3      600.86      544.12     28.88 o 
 -11   3   3       13.57       43.40     23.89 o 
 -10   3   3      997.25     1080.12     42.42 o 
  -9   3   3     3396.99     3506.96     55.75 o 
  -8   3   3      132.75      136.84     20.45 o 
  -7   3   3     2409.41     2432.84     46.56 o 
  -6   3   3     5770.99     5570.78     49.38 o 
  -5   3   3     3485.93     3466.76     51.53 o 
  -4   3   3      868.84      798.34     12.51 o 
  -3   3   3       23.56        7.02      4.75 o 
  -2   3   3    26048.30    27444.97    106.63 o 
  -1   3   3    21322.24    22868.42     83.37 o 
   0   3   3     1969.81     2145.66     30.79 o 
   1   3   3      623.52      735.26     13.97 o 
   2   3   3    11895.67    12391.14     74.38 o 
   3   3   3      767.95      927.95     27.50 o 
   4   3   3      522.33      443.82     22.36 o 
   5   3   3     2820.10     2671.34     49.09 o 
   6   3   3     4890.58     5226.77     82.07 o 
   7   3   3       92.91      125.18     25.45 o 
   8   3   3        6.43       34.51     18.57 o 
   9   3   3       85.71       90.66     24.60 o 
  10   3   3     1238.04     1285.43     44.75 o 
  11   3   3      303.26      318.03     34.22 o 
 -12   4   3       19.54       18.76     19.66 o 
 -11   4   3        9.68        5.23     15.15 o 
 -10   4   3        0.31       32.98     16.93 o 
  -9   4   3     3959.03     4225.08     68.90 o 
  -8   4   3       76.42      111.86     19.87 o 
  -7   4   3      193.01      186.16     21.02 o 
  -6   4   3      316.41      222.54     18.67 o 
  -5   4   3       11.12       32.00      8.66 o 
  -4   4   3       14.41       15.38      5.85 o 
  -3   4   3     4133.85     3992.79     19.05 o 
  -2   4   3     3478.07     3653.74     29.99 o 
  -1   4   3    16309.37    17181.60     69.43 o 
   0   4   3     5481.77     5571.04     29.04 o 
   1   4   3    15556.61    16095.49     87.38 o 
   2   4   3     8201.35     8924.26     72.46 o 
   3   4   3        7.66        3.39     11.78 o 
   4   4   3      132.43      133.88     19.24 o 
   5   4   3     2869.62     2578.22     60.78 o 
   6   4   3        4.15       14.24     19.45 o 
   7   4   3      291.89      309.92     43.47 o 
   8   4   3       73.15       72.61     16.08 o 
   9   4   3     3639.98     3481.42     62.98 o 
  10   4   3      977.59      995.25     44.58 o 
  11   4   3      396.08      373.14     46.27 o 
 -12   5   3       62.64       97.73     24.62 o 
 -11   5   3        0.01        2.87     13.12 o 
 -10   5   3      202.62      165.69     31.20 o 
  -9   5   3      145.47      152.87     29.07 o 
  -8   5   3       92.85      108.61     20.22 o 
  -7   5   3       24.65       34.20     25.75 o 
  -6   5   3      952.76      919.96     54.17 o 
  -5   5   3      658.15      615.13     28.80 o 
  -4   5   3     9768.61    10028.07     59.57 o 
  -3   5   3      179.11      158.16      7.70 o 
  -2   5   3     6735.95     6987.48     31.43 o 
  -1   5   3     2800.58     2829.66     22.97 o 
   0   5   3     1816.65     1604.22     18.32 o 
   1   5   3        8.41        9.15      5.85 o 
   2   5   3    11130.03    11607.66     70.49 o 
   3   5   3      310.49      311.19     13.22 o 
   4   5   3     6374.21     6194.74     71.99 o 
   5   5   3       56.30       67.48     24.14 o 
   6   5   3        8.78       15.89     20.81 o 
   7   5   3       16.85       35.60     19.77 o 
   8   5   3        4.36       20.85     16.38 o 
   9   5   3      909.35      912.34     45.87 o 
  10   5   3      577.52      520.53     36.75 o 
  11   5   3       29.71       47.84     23.31 o 
 -12   6   3        1.39       27.35     25.53 o 
 -11   6   3       66.58       45.89     16.37 o 
 -10   6   3     1178.13     1101.28     61.96 o 
  -9   6   3     2748.15     2818.49     57.81 o 
  -8   6   3      405.10      393.63     26.64 o 
  -7   6   3       20.53       30.18     10.17 o 
  -6   6   3        8.76       22.83      9.83 o 
  -5   6   3     4317.74     4068.88     41.38 o 
  -4   6   3       12.54        4.12      5.69 o 
  -3   6   3     4025.40     3887.75     41.45 o 
  -2   6   3     2079.05     2016.34     17.43 o 
  -1   6   3     8876.60     8694.61     34.91 o 
   0   6   3       58.62       53.86      6.18 o 
   1   6   3    15585.30    16360.37     90.78 o 
   2   6   3      675.40      597.40     16.51 o 
   3   6   3       20.46       23.76      8.68 o 
   4   6   3     1374.66     1389.47     32.40 o 
   5   6   3     3591.73     3551.49     59.88 o 
   6   6   3       80.49      112.73     29.25 o 
   7   6   3        9.91       31.24     22.78 o 
   8   6   3     1027.65     1151.66     37.49 o 
   9   6   3     2049.92     2046.56     47.85 o 
  10   6   3       98.45      108.90     23.86 o 
  11   6   3      589.85      560.24     42.38 o 
 -12   7   3      513.39      487.77     45.80 o 
 -11   7   3        2.18       19.07     14.63 o 
 -10   7   3      883.14      830.19     50.96 o 
  -9   7   3     1346.88     1347.21     47.38 o 
  -8   7   3     1512.41     1518.19     40.53 o 
  -7   7   3       77.16       59.29     19.49 o 
  -6   7   3      556.73      508.97     20.26 o 
  -5   7   3        1.45       20.90     10.58 o 
  -4   7   3     2727.16     2478.87     30.71 o 
  -3   7   3        0.72        9.38      5.42 o 
  -2   7   3      283.34      220.77      8.88 o 
  -1   7   3       48.35       46.11      6.20 o 
   0   7   3    10982.50    10893.94     71.30 o 
   1   7   3     6139.41     6706.03     43.72 o 
   2   7   3     5196.26     5442.64     58.06 o 
   3   7   3     1390.43     1459.43     30.04 o 
   4   7   3     1702.24     1626.94     35.04 o 
   5   7   3     2193.35     2194.74     60.69 o 
   6   7   3      347.14      395.35     32.35 o 
   7   7   3      545.85      598.82     34.47 o 
   8   7   3      296.11      303.44     30.51 o 
   9   7   3       10.53       18.34     14.50 o 
  10   7   3       32.87       34.57     31.42 o 
 -12   8   3      129.35       94.47     23.27 o 
 -11   8   3        4.29       28.96     25.75 o 
 -10   8   3     2189.74     2082.94     44.37 o 
  -9   8   3     1322.01     1231.75     61.02 o 
  -8   8   3       21.11       34.39     16.06 o 
  -7   8   3      261.16      278.05     30.07 o 
  -6   8   3     1461.06     1411.47     26.92 o 
  -5   8   3     9975.76    10077.06    180.06 o 
  -4   8   3     2218.13     2158.71     31.97 o 
  -3   8   3      981.59      978.54     17.43 o 
  -2   8   3       21.27       13.26      7.07 o 
  -1   8   3     2167.02     2176.24     17.58 o 
   0   8   3      547.32      567.06     12.19 o 
   1   8   3     5414.87     5587.77     44.15 o 
   2   8   3     4221.79     4612.19     52.54 o 
   3   8   3    13519.98    14265.16    328.23 o 
   4   8   3       49.87       77.73     14.81 o 
   5   8   3     1078.71     1026.19     53.86 o 
   6   8   3      101.91      101.11     23.59 o 
   7   8   3       13.39       57.38     24.70 o 
   8   8   3      448.37      419.34     30.00 o 
   9   8   3     1159.79     1125.27     69.13 o 
  10   8   3     1126.31     1160.27     53.15 o 
 -12   9   3      213.03      202.44     47.04 o 
 -11   9   3       32.06       52.09     21.54 o 
 -10   9   3     1353.39     1276.19     39.09 o 
  -9   9   3     1150.56     1266.67     59.06 o 
  -8   9   3     1162.18     1207.40     30.33 o 
  -7   9   3       70.28       75.95     18.28 o 
  -6   9   3     1144.32     1083.11     24.26 o 
  -5   9   3     3936.60     3743.37     61.60 o 
  -4   9   3     1019.02      941.24     18.12 o 
  -3   9   3      358.80      360.79     11.98 o 
  -2   9   3     3295.83     3183.20     28.11 o 
  -1   9   3     1101.11      938.27     22.87 o 
   0   9   3      123.75       81.45      7.00 o 
   1   9   3     3220.03     3001.36     30.07 o 
   2   9   3     1469.16     1447.68     20.52 o 
   3   9   3      831.19      803.44     28.60 o 
   4   9   3      419.34      498.57     21.93 o 
   5   9   3      285.23      296.83     23.95 o 
   6   9   3     1893.88     1978.88     65.82 o 
   7   9   3      107.84       56.02     16.49 o 
   8   9   3     1451.72     1513.55     49.30 o 
   9   9   3     1122.62     1086.73     47.28 o 
  10   9   3       44.90       41.65     13.26 o 
 -11  10   3       90.31      105.91     24.46 o 
 -10  10   3      672.60      608.70     29.85 o 
  -9  10   3      778.23      730.98     36.51 o 
  -8  10   3       27.23       45.57     16.18 o 
  -7  10   3      593.12      516.13     30.68 o 
  -6  10   3     1250.80     1243.27     40.64 o 
  -5  10   3     5224.74     5205.88     74.30 o 
  -4  10   3      298.97      286.11     13.86 o 
  -3  10   3       54.77       47.03      7.91 o 
  -2  10   3       15.39        6.66      7.10 o 
  -1  10   3       21.01       17.00      4.69 o 
   0  10   3     2662.79     2525.37     32.59 o 
   1  10   3      121.98      172.08     11.76 o 
   2  10   3      452.57      418.83     10.80 o 
   3  10   3     1815.42     1852.50     45.30 o 
   4  10   3        1.12       22.32     12.27 o 
   5  10   3       48.61       37.53     13.93 o 
   6  10   3     1435.43     1359.15     32.49 o 
   7  10   3      651.48      665.26     38.13 o 
   8  10   3      118.90      110.09     24.82 o 
   9  10   3      152.09      157.77     25.65 o 
  10  10   3      249.53      227.69     31.06 o 
 -11  11   3      253.55      250.13     30.94 o 
 -10  11   3      542.62      575.47     40.11 o 
  -9  11   3      144.88      162.50     22.75 o 
  -8  11   3        4.57       32.27     13.22 o 
  -7  11   3      281.04      269.08     20.34 o 
  -6  11   3      965.68      931.37     26.61 o 
  -5  11   3     1100.35     1049.78     25.41 o 
  -4  11   3      111.71      109.31     11.04 o 
  -3  11   3      279.23      274.72     10.25 o 
  -2  11   3     1304.05     1270.54     20.77 o 
  -1  11   3      839.97      788.63     27.98 o 
   0  11   3     5589.57     6089.57     65.32 o 
   1  11   3     1580.00     1518.86     28.94 o 
   2  11   3     3147.68     3278.17     35.89 o 
   3  11   3     1513.63     1489.57     27.84 o 
   4  11   3      180.86      145.24     24.35 o 
   5  11   3      540.62      555.35     34.23 o 
   6  11   3      555.38      616.01     29.50 o 
   7  11   3       39.06       28.45     16.45 o 
   8  11   3      215.21      183.15     21.19 o 
   9  11   3      981.50      940.50     41.60 o 
  10  11   3      450.71      422.48     31.25 o 
 -11  12   3      826.47      786.80     54.64 o 
 -10  12   3       25.76       33.55     15.72 o 
  -9  12   3      994.26      987.41     44.92 o 
  -8  12   3        0.51       13.21     12.16 o 
  -7  12   3     1007.44      947.10     29.29 o 
  -6  12   3     1164.18     1172.29     27.95 o 
  -5  12   3        7.55       23.47     12.36 o 
  -4  12   3     2493.72     2507.54     49.59 o 
  -3  12   3     1233.46     1178.34     21.58 o 
  -2  12   3      152.40      164.33      8.06 o 
  -1  12   3      142.56      107.07     18.05 o 
   0  12   3      135.59      135.00     17.82 o 
   1  12   3      756.66      722.27     14.34 o 
   2  12   3       28.35       37.28      8.04 o 
   3  12   3      824.39      766.54     32.96 o 
   4  12   3      272.77      273.90     28.04 o 
   5  12   3      515.06      574.00     26.76 o 
   6  12   3        2.98       22.08     12.84 o 
   7  12   3     1830.07     1820.28     42.85 o 
   8  12   3      192.27      205.20     28.68 o 
   9  12   3      185.00      121.46     24.71 o 
  10  12   3       94.45      125.94     22.95 o 
 -11  13   3       63.57       84.42     23.10 o 
 -10  13   3      364.05      270.21     64.54 o 
  -9  13   3      123.88      117.74     19.81 o 
  -8  13   3      311.58      271.88     22.73 o 
  -7  13   3        2.53       20.78     10.67 o 
  -6  13   3     5265.24     5372.52     79.97 o 
  -5  13   3     2378.40     2339.33     46.20 o 
  -4  13   3       11.92       24.27     10.51 o 
  -3  13   3        2.78        9.82      4.68 o 
  -2  13   3     2877.97     2890.45     71.95 o 
  -1  13   3        0.54       13.50     10.12 o 
   0  13   3      892.18      898.31     36.58 o 
   1  13   3     4070.53     4097.43     78.14 o 
   2  13   3     6102.01     6020.78     64.81 o 
   3  13   3        5.33       17.36      7.88 o 
   4  13   3        3.99       24.36     10.89 o 
   5  13   3     1266.34     1258.21     35.89 o 
   6  13   3     2932.27     2779.71     85.44 o 
   7  13   3        0.14       28.39     15.83 o 
   8  13   3      189.50      248.86     24.01 o 
   9  13   3       18.59       48.81     19.98 o 
 -10  14   3      641.52      637.93     31.74 o 
  -9  14   3      463.93      480.32     52.36 o 
  -8  14   3      238.00      241.50     19.87 o 
  -7  14   3     2061.81     2019.67     42.61 o 
  -6  14   3     1912.69     1827.78     35.85 o 
  -5  14   3      654.44      636.64     22.50 o 
  -4  14   3      257.52      227.66     22.02 o 
  -3  14   3      416.86      404.32     13.02 o 
  -2  14   3       59.17       60.77     18.35 o 
  -1  14   3      587.65      506.26     22.49 o 
   0  14   3      332.38      320.48     24.45 o 
   1  14   3     4608.42     4770.49     74.65 o 
   2  14   3       35.33       54.95      7.21 o 
   3  14   3        6.57       21.44      8.53 o 
   4  14   3       27.28       37.12     13.19 o 
   5  14   3      628.84      617.07     30.63 o 
   6  14   3     1996.80     1933.28     71.57 o 
   7  14   3      990.21     1053.75     40.86 o 
   8  14   3        1.17       16.46     16.76 o 
   9  14   3      420.62      423.65     34.40 o 
 -10  15   3       30.47       25.24     15.75 o 
  -9  15   3        6.61       40.02     16.38 o 
  -8  15   3      719.36      799.49     25.15 o 
  -7  15   3      414.90      410.01     29.11 o 
  -6  15   3      998.06     1001.69     25.65 o 
  -5  15   3      524.50      511.35     24.85 o 
  -4  15   3        4.21       12.43      7.40 o 
  -3  15   3      643.35      572.37     37.26 o 
  -2  15   3     1802.57     1650.07     51.05 o 
  -1  15   3     1297.49     1219.02     32.45 o 
   0  15   3      712.45      708.10     18.35 o 
   1  15   3     1781.30     1763.72     47.44 o 
   2  15   3     2671.21     2539.40     61.77 o 
   3  15   3      991.19      967.16     26.81 o 
   4  15   3      190.15      208.44     23.76 o 
   5  15   3      397.27      376.84     21.83 o 
   6  15   3     2091.97     1978.39     35.38 o 
   7  15   3       51.48       67.94     22.65 o 
   8  15   3      250.57      277.34     55.89 o 
   9  15   3      723.37      713.05     51.02 o 
 -10  16   3      226.21      161.90     53.06 o 
  -9  16   3       63.30      111.71     60.70 o 
  -8  16   3       91.24       90.56     24.70 o 
  -7  16   3       63.00       63.09     13.96 o 
  -6  16   3      828.39      777.39     26.90 o 
  -5  16   3     3000.61     2952.16     57.82 o 
  -4  16   3       42.50       41.20     12.17 o 
  -3  16   3      413.61      488.33     23.79 o 
  -2  16   3       12.27       31.83     14.41 o 
  -1  16   3     1931.24     1922.00     59.45 o 
   0  16   3      384.66      386.89     24.52 o 
   1  16   3     1330.68     1299.14     29.32 o 
   2  16   3        2.44        7.48     14.54 o 
   3  16   3     1302.16     1280.93     26.51 o 
   4  16   3       38.89       45.34     16.99 o 
   5  16   3     1245.85     1190.62     36.51 o 
   6  16   3      910.54      834.31     29.25 o 
   7  16   3      284.96      237.91     25.70 o 
   8  16   3      144.04      143.26     20.15 o 
  -9  17   3       15.08       16.35     27.18 o 
  -8  17   3     1851.55     1921.97    127.78 o 
  -7  17   3       40.66       35.13     21.81 o 
  -6  17   3        5.08       34.63     22.85 o 
  -5  17   3       85.76       29.71     17.12 o 
  -4  17   3      682.28      761.87     40.15 o 
  -3  17   3       37.70       35.06     13.40 o 
  -2  17   3     2455.33     2445.59     51.48 o 
  -1  17   3      849.62      816.65     49.09 o 
   0  17   3     5857.21     6064.94    104.73 o 
   1  17   3      367.10      357.75     22.30 o 
   2  17   3      346.46      374.87     25.19 o 
   3  17   3      313.27      242.79     16.55 o 
   4  17   3      652.30      624.59     29.23 o 
   5  17   3       16.40       38.81     11.38 o 
   6  17   3      431.20      508.63     28.40 o 
   7  17   3      129.68      141.61     38.41 o 
   8  17   3     1840.34     1931.19     71.77 o 
  -9  18   3     1334.22     1217.96     79.73 o 
  -8  18   3       78.01      111.87     25.73 o 
  -7  18   3        2.51       18.46     15.61 o 
  -6  18   3     1621.83     1469.16     77.42 o 
  -5  18   3     6691.36     7206.61     71.70 o 
  -4  18   3       26.49       12.55     17.09 o 
  -3  18   3      235.15      207.51     26.77 o 
  -2  18   3      409.51      382.67     31.20 o 
  -1  18   3      880.04      833.69     32.34 o 
   0  18   3      183.82      137.88     36.39 o 
   1  18   3      111.26       90.73     32.76 o 
   2  18   3      366.84      338.67     37.05 o 
   3  18   3     2175.08     2145.87     65.54 o 
   4  18   3      258.03      239.11     34.14 o 
   5  18   3     2047.16     2139.19     59.86 o 
   6  18   3      231.68      291.87     45.72 o 
   7  18   3       26.91       47.78     30.37 o 
  -8  19   3      210.65      293.71     57.78 o 
  -7  19   3       40.09       71.31     55.79 o 
  -6  19   3      195.53      220.90     29.21 o 
  -5  19   3      199.89      187.95     29.26 o 
  -4  19   3     1394.72     1454.40     80.52 o 
  -3  19   3      875.07      915.35     45.07 o 
  -2  19   3     1107.36     1160.79    161.42 o 
  -1  19   3       19.38       18.05     20.08 o 
   0  19   3     1305.87     1370.40    109.13 o 
   1  19   3      141.26      135.23     36.00 o 
   2  19   3       13.21       28.76     28.11 o 
   3  19   3        3.23       18.45     28.57 o 
   4  19   3      611.83      643.44     63.52 o 
   5  19   3       31.03       27.71     29.14 o 
   6  19   3      887.21      912.05     69.49 o 
   7  19   3      158.74      147.00     44.28 o 
  -8  20   3        1.17       57.38     54.25 o 
  -7  20   3       13.92       31.79     44.92 o 
  -6  20   3      813.88      869.96     94.80 o 
  -5  20   3      677.01      741.03     67.78 o 
  -4  20   3      128.75      148.60     37.73 o 
  -3  20   3      156.87      179.74     29.42 o 
  -2  20   3       44.53       62.61     32.73 o 
  -1  20   3      592.43      597.53     39.82 o 
   0  20   3        0.09       13.42     18.99 o 
   1  20   3        7.03       -3.64     24.96 o 
   2  20   3      547.22      654.18     46.47 o 
   3  20   3      116.28      116.32     31.98 o 
   4  20   3      388.51      472.14     81.46 o 
   5  20   3      738.01      774.02     50.63 o 
   6  20   3     1453.05     1615.04    115.04 o 
  -7  21   3      229.70      296.05     60.73 o 
  -6  21   3      241.16      249.13    105.77 o 
  -5  21   3      281.58      280.40     28.83 o 
  -4  21   3      510.50      416.36     73.04 o 
  -3  21   3        0.35        3.15     22.43 o 
  -2  21   3        9.93       20.24     18.06 o 
  -1  21   3       74.81       95.41     27.27 o 
   0  21   3     1106.38     1133.26     77.28 o 
   1  21   3      704.53      824.80     45.97 o 
   2  21   3       69.20       68.45     28.31 o 
   3  21   3       21.53       26.50     22.35 o 
   4  21   3      343.03      336.67     40.05 o 
   5  21   3      192.62      216.09     55.79 o 
   6  21   3       65.68       24.42     26.47 o 
  -6  22   3       57.59       58.69     40.32 o 
  -5  22   3      184.67      146.86     23.45 o 
  -4  22   3        8.62       26.64     24.94 o 
  -3  22   3       34.75       58.38     27.15 o 
  -2  22   3       22.82       30.95     29.03 o 
  -1  22   3      130.28      125.74     30.91 o 
   0  22   3       24.81        4.55     25.59 o 
   1  22   3       66.96       53.91     23.05 o 
   2  22   3        0.63       43.67     27.01 o 
   3  22   3       12.95       55.27     26.32 o 
   4  22   3      171.03      292.35     53.85 o 
   5  22   3       90.02       80.92     34.69 o 
  -5  23   3        5.22       18.88     21.44 o 
  -4  23   3      101.21       77.26     26.48 o 
  -3  23   3       21.26       22.41     32.73 o 
  -2  23   3      180.06      222.00     33.76 o 
  -1  23   3       10.41       52.45     51.58 o 
   0  23   3      154.67      111.46     36.00 o 
   1  23   3        3.94       50.32     27.70 o 
   2  23   3      967.77     1049.49     52.53 o 
   3  23   3       30.20       28.34     48.99 o 
   4  23   3       33.53       54.55     32.95 o 
  -4  24   3       17.38       59.98     19.90 o 
  -3  24   3       92.17      122.38     48.73 o 
  -2  24   3      173.58      248.94     34.42 o 
  -1  24   3      229.47      169.92     34.06 o 
   0  24   3       45.41       55.25     21.97 o 
   1  24   3        1.82        0.02     24.28 o 
   2  24   3       12.51       25.09     22.30 o 
   3  24   3      311.86      280.67     39.84 o 
  -2  25   3      532.54      553.34     53.74 o 
  -1  25   3       23.05       35.88     19.15 o 
   0  25   3        1.89       33.37     18.74 o 
   1  25   3      414.84      523.38     59.00 o 
 -12   0   4      792.69      792.82     80.47 o 
 -10   0   4     1838.49     2109.08     67.05 o 
  -8   0   4     5991.29     6153.34    281.32 o 
  -6   0   4      684.03      581.76     21.54 o 
  -4   0   4     3868.17     4140.49     73.81 o 
  -2   0   4     2962.79     2654.50     36.52 o 
   0   0   4       37.57       26.89      9.01 o 
   2   0   4     3449.44     3970.52     60.02 o 
   4   0   4        3.32        2.60     16.02 o 
   6   0   4      990.45      968.64     48.04 o 
   8   0   4      131.01      105.77     33.44 o 
  10   0   4     1184.52     1122.25     90.73 o 
 -12   1   4        0.01       21.15     12.36 o 
 -11   1   4      368.04      328.63     29.62 o 
 -10   1   4        8.18       31.01     17.99 o 
  -9   1   4     2332.61     2456.92     42.27 o 
  -8   1   4       11.01       26.32     14.80 o 
  -7   1   4     5638.92     5478.08     94.65 o 
  -6   1   4       39.84       24.84      7.10 o 
  -5   1   4    14436.10    15795.17    171.95 o 
  -4   1   4     8841.31     9297.82     59.45 o 
  -3   1   4     1938.29     1998.84     21.42 o 
  -2   1   4      143.82      157.31     10.35 o 
  -1   1   4     1664.06     1581.59     19.82 o 
   0   1   4     1356.28     1437.30     19.28 o 
   1   1   4      935.94     1004.94     15.24 o 
   2   1   4     2268.94     2453.18     27.01 o 
   3   1   4     3278.49     3043.54     43.15 o 
   4   1   4     3067.69     3228.56     75.42 o 
   5   1   4      174.94      204.38     24.30 o 
   6   1   4      185.97      155.59     26.13 o 
   7   1   4       94.73      132.11     28.31 o 
   8   1   4      388.37      440.76     39.70 o 
   9   1   4      578.77      594.92     46.67 o 
  10   1   4      322.43      355.43     38.87 o 
  11   1   4      339.27      348.20     30.21 o 
 -12   2   4       28.54       44.45     20.55 o 
 -11   2   4      565.62      553.79     25.22 o 
 -10   2   4     2035.66     2121.16     48.40 o 
  -9   2   4      937.67      984.37     28.02 o 
  -8   2   4     1336.68     1482.49     51.63 o 
  -7   2   4      693.48      751.47     21.53 o 
  -6   2   4     4159.40     4234.65     54.83 o 
  -5   2   4      377.92      540.64     16.26 o 
  -4   2   4      467.15      489.66      9.23 o 
  -3   2   4     6890.62     7111.08     70.17 o 
  -2   2   4     1424.23     1374.25     14.45 o 
  -1   2   4    21310.54    22958.36     96.54 o 
   0   2   4     1094.05     1119.16     15.21 o 
   1   2   4     6376.22     6698.24     60.97 o 
   2   2   4      363.10      320.54     11.74 o 
   3   2   4      878.18      962.05     28.34 o 
   4   2   4        5.94       12.07     10.24 o 
   5   2   4       45.22       76.03     21.82 o 
   6   2   4     2076.42     2151.61     49.72 o 
   7   2   4       34.11       38.89     19.52 o 
   8   2   4       21.43       35.81     19.36 o 
   9   2   4        9.64       10.76     14.32 o 
  10   2   4      153.26      163.23     33.36 o 
  11   2   4      321.58      316.38     51.61 o 
 -12   3   4      154.26      137.16     70.26 o 
 -11   3   4      861.27      803.73     30.36 o 
 -10   3   4      174.47      124.88     23.94 o 
  -9   3   4     1480.52     1481.35     34.20 o 
  -8   3   4        0.04       19.61     10.44 o 
  -7   3   4       91.07       89.92     10.59 o 
  -6   3   4        2.46       24.44      9.04 o 
  -5   3   4      134.52      108.19      7.25 o 
  -4   3   4     3181.32     3131.62     21.36 o 
  -3   3   4       27.66       23.02      8.12 o 
  -2   3   4     2509.51     2593.67     21.00 o 
  -1   3   4    23436.54    25677.04    118.48 o 
   0   3   4      273.84      226.27      9.28 o 
   1   3   4       54.58      103.56      9.83 o 
   2   3   4     4000.89     4281.50     40.63 o 
   3   3   4     5493.82     6217.26     85.83 o 
   4   3   4     7625.98     8518.30     82.12 o 
   5   3   4     4580.94     4521.86     78.12 o 
   6   3   4      104.35      109.18     21.57 o 
   7   3   4     1024.70     1052.00     33.43 o 
   8   3   4     1119.18     1022.03     40.98 o 
   9   3   4        5.86       33.11     20.75 o 
  10   3   4     1940.55     2051.47     71.68 o 
  11   3   4      103.52       99.11     25.20 o 
 -12   4   4      151.17      174.13     38.23 o 
 -11   4   4     1767.81     1800.22     48.17 o 
 -10   4   4       25.87       11.25     16.98 o 
  -9   4   4      350.89      382.95     22.61 o 
  -8   4   4        4.60       16.68     12.27 o 
  -7   4   4       48.81       62.77     10.22 o 
  -6   4   4     1063.15     1081.55     29.90 o 
  -5   4   4      144.62      122.27      9.27 o 
  -4   4   4      136.45       65.42      5.82 o 
  -3   4   4      200.81      194.78     11.50 o 
  -2   4   4     1296.30     1338.98     14.89 o 
  -1   4   4     3070.26     3043.87     26.98 o 
   0   4   4     1190.14     1167.45     15.88 o 
   1   4   4      584.21      660.44     11.83 o 
   2   4   4    17483.74    19007.27    157.07 o 
   3   4   4      102.47      108.51     23.65 o 
   4   4   4     2825.88     2658.78     45.17 o 
   5   4   4      259.27      296.64     56.69 o 
   6   4   4     2376.33     2563.77     58.02 o 
   7   4   4      396.92      268.33     52.12 o 
   8   4   4      130.43      168.66     30.86 o 
   9   4   4      217.91      216.33     31.48 o 
  10   4   4     3975.39     3929.36     62.16 o 
 -12   5   4      207.42      222.30     28.95 o 
 -11   5   4      124.15      118.49     27.06 o 
 -10   5   4      448.35      494.61     34.81 o 
  -9   5   4     1576.65     1545.78     52.12 o 
  -8   5   4       32.19       48.67     15.97 o 
  -7   5   4      275.76      273.98     20.18 o 
  -6   5   4       37.48       42.45     12.01 o 
  -5   5   4      117.64      135.45     10.88 o 
  -4   5   4     3346.98     3512.83     31.77 o 
  -3   5   4     5166.15     5067.76     30.91 o 
  -2   5   4      723.66      767.57      9.81 o 
  -1   5   4     5807.37     5729.56     27.26 o 
   0   5   4     3103.39     3153.00     35.33 o 
   1   5   4     3341.89     3219.21     26.38 o 
   2   5   4      206.62      232.38     16.36 o 
   3   5   4      875.39      918.00     32.09 o 
   4   5   4       96.12      120.68     21.11 o 
   5   5   4     9042.63     9297.81    136.21 o 
   6   5   4     1597.11     1518.42     61.55 o 
   7   5   4     4828.50     4987.72     98.18 o 
   8   5   4       98.01       74.30     34.00 o 
   9   5   4     1423.42     1489.35     79.97 o 
  10   5   4      145.87      156.54     47.32 o 
 -12   6   4      289.77      303.58     32.68 o 
 -11   6   4       62.71       48.83     22.52 o 
 -10   6   4      644.88      659.71     41.07 o 
  -9   6   4        0.20        7.60     17.64 o 
  -8   6   4     1552.61     1593.46     42.05 o 
  -7   6   4     4864.51     4785.74     80.10 o 
  -6   6   4       71.36       69.30     12.93 o 
  -5   6   4      164.26      170.07      9.96 o 
  -4   6   4     6319.75     6489.63     59.43 o 
  -3   6   4     1560.88     1626.88     14.75 o 
  -2   6   4      329.54      359.60      9.65 o 
  -1   6   4     1059.41     1203.62     13.31 o 
   0   6   4     5237.37     5042.83     49.49 o 
   1   6   4     7810.95     8122.22     62.66 o 
   2   6   4    10292.39    11106.85    115.30 o 
   3   6   4       15.37       41.21     13.85 o 
   4   6   4     4356.69     4038.78     59.29 o 
   5   6   4      833.02      769.49     32.11 o 
   6   6   4     3859.05     4047.87     91.06 o 
   7   6   4      463.89      450.53     33.26 o 
   8   6   4      417.67      444.21     34.36 o 
   9   6   4      204.69      211.05     35.21 o 
  10   6   4     1677.12     1736.34     54.37 o 
 -12   7   4       72.21       24.71     23.53 o 
 -11   7   4      238.87      236.56     66.82 o 
 -10   7   4       83.21       72.55     20.56 o 
  -9   7   4       51.52       63.87     30.37 o 
  -8   7   4     1636.97     1487.59     70.54 o 
  -7   7   4       98.86       96.71     17.95 o 
  -6   7   4      818.28      786.91     21.63 o 
  -5   7   4      864.09      860.29     20.04 o 
  -4   7   4     6619.46     6792.18     61.94 o 
  -3   7   4      738.60      555.37     12.41 o 
  -2   7   4     3572.32     3640.26     28.80 o 
  -1   7   4     1695.33     1878.61     20.46 o 
   0   7   4        0.81        8.03      4.82 o 
   1   7   4     4702.52     4591.63     40.88 o 
   2   7   4     1323.27     1351.57     27.69 o 
   3   7   4      466.25      392.57     22.71 o 
   4   7   4     1055.16     1014.94     61.95 o 
   5   7   4     3220.32     3238.29     76.82 o 
   6   7   4      638.86      581.02     40.53 o 
   7   7   4      128.90      122.30     23.37 o 
   8   7   4      223.61      295.89     30.43 o 
   9   7   4     3767.78     3722.48     67.84 o 
  10   7   4      466.15      427.64     41.63 o 
 -12   8   4      137.75      140.88     28.37 o 
 -11   8   4      875.07      870.25     46.21 o 
 -10   8   4      121.60      144.96     21.10 o 
  -9   8   4      827.11      919.44     59.97 o 
  -8   8   4     1500.36     1490.11     86.65 o 
  -7   8   4       76.76       91.17     19.02 o 
  -6   8   4       13.13        8.27      8.03 o 
  -5   8   4     1485.80     1363.81     28.86 o 
  -4   8   4     2470.71     2492.71     25.80 o 
  -3   8   4       74.18       96.55      9.46 o 
  -2   8   4      546.79      400.51     12.54 o 
  -1   8   4        0.71       14.46      5.72 o 
   0   8   4     2697.79     2372.97     19.34 o 
   1   8   4        1.30       14.38      6.48 o 
   2   8   4     1966.66     2102.36     43.50 o 
   3   8   4       24.69       45.72     26.16 o 
   4   8   4       74.11       76.60     12.90 o 
   5   8   4      339.55      394.69     26.10 o 
   6   8   4     3513.57     3655.33     75.10 o 
   7   8   4      119.63       81.64     24.79 o 
   8   8   4     1407.43     1390.76     53.88 o 
   9   8   4       13.40       49.61     22.07 o 
  10   8   4      448.06      573.44     82.32 o 
 -12   9   4      596.27      612.23     35.87 o 
 -11   9   4      122.91       88.91     24.33 o 
 -10   9   4      130.01      140.88     27.14 o 
  -9   9   4       16.15       38.85     13.81 o 
  -8   9   4       72.50       82.15     17.49 o 
  -7   9   4     3148.82     3140.98     75.80 o 
  -6   9   4        6.83        9.31      8.51 o 
  -5   9   4     7175.54     7024.97     76.89 o 
  -4   9   4     1570.01     1710.81     22.84 o 
  -3   9   4      879.36      837.40     14.01 o 
  -2   9   4       24.54       19.74      6.66 o 
  -1   9   4      198.91      228.38      8.66 o 
   0   9   4      819.72      736.09     17.19 o 
   1   9   4     2801.74     2611.61     30.39 o 
   2   9   4      341.87      314.84     14.51 o 
   3   9   4     3578.61     3706.69     54.62 o 
   4   9   4     1004.06     1019.54     39.10 o 
   5   9   4      454.59      444.76     25.01 o 
   6   9   4     1383.48     1194.09     34.68 o 
   7   9   4      202.26      194.47     24.47 o 
   8   9   4      178.26      172.66     24.28 o 
   9   9   4      699.37      781.66     36.98 o 
  10   9   4      542.20      496.14     45.63 o 
 -11  10   4      403.36      325.43     50.22 o 
 -10  10   4     2509.61     2409.42     59.61 o 
  -9  10   4       28.99       37.05     14.56 o 
  -8  10   4     1011.00      985.28     36.61 o 
  -7  10   4     5975.74     5885.47     90.96 o 
  -6  10   4     2917.07     2748.84     52.83 o 
  -5  10   4     2853.62     2809.14     82.97 o 
  -4  10   4      544.58      453.74     13.68 o 
  -3  10   4      509.53      465.45     12.18 o 
  -2  10   4     4942.55     5105.97     46.57 o 
  -1  10   4     3901.85     3971.44     42.43 o 
   0  10   4     1552.45     1416.72     20.67 o 
   1  10   4     1338.56     1412.80     51.69 o 
   2  10   4      699.34      648.27     19.29 o 
   3  10   4      177.49      179.33     16.82 o 
   4  10   4      746.14      764.60     26.54 o 
   5  10   4      843.30      892.69     32.10 o 
   6  10   4      143.12      157.52     24.00 o 
   7  10   4       10.72       35.06     13.94 o 
   8  10   4      698.68      770.58     38.08 o 
   9  10   4      104.69      117.91     30.67 o 
  10  10   4       16.53       28.63     17.02 o 
 -11  11   4     1627.93     1575.75     54.47 o 
 -10  11   4        0.05       17.13     14.77 o 
  -9  11   4     1192.01     1134.98     38.43 o 
  -8  11   4     2354.89     2268.81     94.98 o 
  -7  11   4     1245.55     1186.11     27.46 o 
  -6  11   4     1376.56     1338.79     22.27 o 
  -5  11   4     2278.14     1998.11     35.64 o 
  -4  11   4      416.27      465.56     26.63 o 
  -3  11   4      429.17      466.94     14.93 o 
  -2  11   4     2034.78     2118.05     26.99 o 
  -1  11   4     1483.21     1491.40     19.70 o 
   0  11   4     2514.40     2297.31     37.79 o 
   1  11   4        8.79       15.44      5.13 o 
   2  11   4      260.46      285.33     36.90 o 
   3  11   4     1185.20     1033.90     48.57 o 
   4  11   4        4.42       16.48     11.37 o 
   5  11   4      591.51      559.53     36.51 o 
   6  11   4      307.24      299.27     30.79 o 
   7  11   4      875.80      764.83     34.61 o 
   8  11   4      236.52      228.54     31.36 o 
   9  11   4      179.27      191.09     20.72 o 
 -11  12   4      199.72      194.51     28.40 o 
 -10  12   4     1819.73     1894.49     75.32 o 
  -9  12   4        0.24        9.13     13.93 o 
  -8  12   4      102.30      105.09     22.05 o 
  -7  12   4        4.29       17.79     10.60 o 
  -6  12   4     6560.60     6723.58     96.50 o 
  -5  12   4      293.49      291.26     17.81 o 
  -4  12   4      229.65      231.46     22.15 o 
  -3  12   4      229.86      233.46     14.09 o 
  -2  12   4     2353.14     2375.11     54.01 o 
  -1  12   4     1003.95      924.99     25.38 o 
   0  12   4       34.31       34.26      9.16 o 
   1  12   4      831.42      808.69     19.82 o 
   2  12   4     2090.50     2070.97     48.10 o 
   3  12   4      232.12      208.40     17.15 o 
   4  12   4       73.57      108.13     15.30 o 
   5  12   4     1731.92     1691.26     36.60 o 
   6  12   4      345.49      362.87     33.82 o 
   7  12   4        0.94       45.13     19.04 o 
   8  12   4        6.41       52.00     18.17 o 
   9  12   4        8.27        8.28     22.97 o 
 -11  13   4      430.02      321.08     45.05 o 
 -10  13   4       24.14       55.53     20.69 o 
  -9  13   4     1959.40     2001.41     45.12 o 
  -8  13   4       31.96       36.04     14.08 o 
  -7  13   4      161.21      137.00     23.84 o 
  -6  13   4       29.70       27.62     14.08 o 
  -5  13   4      201.31      211.15     14.82 o 
  -4  13   4     2184.56     2199.75     55.76 o 
  -3  13   4      461.36      427.69     20.91 o 
  -2  13   4        3.66        2.31      6.02 o 
  -1  13   4     5680.37     5620.96     79.18 o 
   0  13   4       60.98       42.52      7.48 o 
   1  13   4     1804.71     1676.11     28.02 o 
   2  13   4      209.62      212.49     16.57 o 
   3  13   4       28.93       35.56     16.50 o 
   4  13   4      124.78       81.00     24.91 o 
   5  13   4      120.03       88.39     17.62 o 
   6  13   4      522.35      446.36     28.46 o 
   7  13   4     2587.80     2563.69     46.95 o 
   8  13   4        0.19       29.42     15.24 o 
   9  13   4      327.93      333.04     35.60 o 
 -10  14   4       91.35       70.07     23.24 o 
  -9  14   4      274.93      268.18     25.03 o 
  -8  14   4       20.02       36.44     14.26 o 
  -7  14   4     1546.04     1529.27     40.34 o 
  -6  14   4     2195.74     2167.71     36.32 o 
  -5  14   4     2905.72     2909.86     68.47 o 
  -4  14   4      100.48      102.58     13.43 o 
  -3  14   4      541.33      455.53     18.28 o 
  -2  14   4      657.72      586.13     19.41 o 
  -1  14   4      756.85      764.16     19.70 o 
   0  14   4      101.70       98.02     10.74 o 
   1  14   4        2.52       14.06      9.51 o 
   2  14   4     2531.07     2430.06     51.25 o 
   3  14   4     2664.12     2615.06     80.92 o 
   4  14   4      388.43      319.29     20.19 o 
   5  14   4       33.33       19.35     12.82 o 
   6  14   4      161.68      140.52     23.98 o 
   7  14   4      193.94      215.64     22.61 o 
   8  14   4      226.39      245.94     31.49 o 
   9  14   4      185.37      205.58     25.40 o 
 -10  15   4        1.80       40.35     21.54 o 
  -9  15   4      457.79      466.11     35.35 o 
  -8  15   4      252.23      264.46     38.84 o 
  -7  15   4      161.61      158.94     18.53 o 
  -6  15   4        4.80       22.83     11.81 o 
  -5  15   4      327.37      322.62     17.18 o 
  -4  15   4      247.01      248.52     14.85 o 
  -3  15   4      400.09      358.33     24.77 o 
  -2  15   4      883.97      842.04     42.16 o 
  -1  15   4     5177.17     5239.65     99.34 o 
   0  15   4     7228.67     7383.73    165.20 o 
   1  15   4     1358.39     1217.08     28.32 o 
   2  15   4       45.13       32.67      8.96 o 
   3  15   4      978.05     1008.11     30.57 o 
   4  15   4        1.88       10.05      7.46 o 
   5  15   4      593.38      692.57     44.17 o 
   6  15   4      342.78      353.20     40.82 o 
   7  15   4     1007.60     1019.18     46.22 o 
   8  15   4      305.75      248.94     44.55 o 
 -10  16   4       54.65       39.32     23.87 o 
  -9  16   4      129.69      178.48     30.01 o 
  -8  16   4      587.88      631.12     63.95 o 
  -7  16   4      128.22      136.19     19.90 o 
  -6  16   4       27.45       23.17     12.89 o 
  -5  16   4      345.03      359.30     20.42 o 
  -4  16   4      187.58      161.55     16.07 o 
  -3  16   4       93.92       86.01     20.14 o 
  -2  16   4     2720.47     2663.54     54.27 o 
  -1  16   4      301.62      236.17     37.99 o 
   0  16   4     1577.00     1547.40     33.89 o 
   1  16   4      926.45      903.73     29.12 o 
   2  16   4      157.80      197.49     23.01 o 
   3  16   4      198.73      165.53     18.25 o 
   4  16   4     1363.31     1374.22     80.03 o 
   5  16   4      162.24      157.53     21.98 o 
   6  16   4     2459.04     2359.56     45.86 o 
   7  16   4       90.37      115.49     25.44 o 
   8  16   4      872.65      801.46     32.36 o 
  -9  17   4       20.61       19.33     17.21 o 
  -8  17   4      395.82      368.95     65.11 o 
  -7  17   4      361.16      384.87     59.65 o 
  -6  17   4     1312.83     1316.63     42.04 o 
  -5  17   4      114.58       74.30     15.06 o 
  -4  17   4      282.98      275.22     65.77 o 
  -3  17   4      248.16      255.56     30.78 o 
  -2  17   4     1347.13     1156.41     70.59 o 
  -1  17   4      113.14      116.74     21.62 o 
   0  17   4      203.11      213.68     27.08 o 
   1  17   4     4944.15     5053.29     76.77 o 
   2  17   4      164.59      145.74     24.47 o 
   3  17   4     1382.18     1341.23     92.64 o 
   4  17   4       17.06       22.97     15.45 o 
   5  17   4     1210.92     1267.32     59.58 o 
   6  17   4      230.17      224.14     50.35 o 
   7  17   4       22.33       19.33     21.25 o 
  -9  18   4        1.93       60.18     40.69 o 
  -8  18   4      215.71      256.36     28.63 o 
  -7  18   4       80.97       66.30     34.63 o 
  -6  18   4     1693.37     1740.44     35.45 o 
  -5  18   4     1799.24     1743.82     56.79 o 
  -4  18   4      733.78      746.43     27.72 o 
  -3  18   4     1007.35     1010.72     44.13 o 
  -2  18   4      699.50      770.32     49.05 o 
  -1  18   4        4.04       16.27     21.32 o 
   0  18   4     1507.98     1538.86     55.69 o 
   1  18   4       80.05       -3.40     21.07 o 
   2  18   4       67.75       54.16     16.59 o 
   3  18   4      191.66      208.10     42.82 o 
   4  18   4      808.42      772.77     56.07 o 
   5  18   4      220.78      211.49     55.74 o 
   6  18   4     1313.52     1363.94     71.67 o 
   7  18   4      393.84      393.85     69.89 o 
  -8  19   4      111.12      130.79     51.46 o 
  -7  19   4       58.42      131.08     49.93 o 
  -6  19   4      330.74      322.72     63.95 o 
  -5  19   4       67.50       59.28     31.02 o 
  -4  19   4       22.14        3.86     15.17 o 
  -3  19   4     1059.59     1030.80     64.51 o 
  -2  19   4       21.91       38.08     16.86 o 
  -1  19   4       14.72       27.47     18.01 o 
   0  19   4     1634.24     1797.27    115.55 o 
   1  19   4      766.34      828.95     42.06 o 
   2  19   4      513.22      523.23     52.83 o 
   3  19   4      492.15      501.47     47.88 o 
   4  19   4       11.57       40.20     22.48 o 
   5  19   4     1252.39     1231.27    100.99 o 
   6  19   4      244.25      234.83     60.20 o 
  -8  20   4      596.67      557.80     66.53 o 
  -7  20   4       77.55       82.46     45.49 o 
  -6  20   4        2.39       66.36     47.65 o 
  -5  20   4     1558.78     1523.18     57.21 o 
  -4  20   4     1911.32     1855.61     80.01 o 
  -3  20   4      182.03      189.26     28.19 o 
  -2  20   4       37.24       60.48     21.85 o 
  -1  20   4       45.27       60.81     25.63 o 
   0  20   4       31.99       43.39     23.91 o 
   1  20   4       99.96      159.34     55.05 o 
   2  20   4      390.63      392.06     38.72 o 
   3  20   4      176.18      198.44     43.10 o 
   4  20   4       33.01       55.43     34.66 o 
   5  20   4      267.31      342.13     57.79 o 
   6  20   4      226.93      208.06     54.01 o 
  -7  21   4        3.39       13.70     28.94 o 
  -6  21   4        0.93       36.74     28.72 o 
  -5  21   4      525.86      536.00     42.31 o 
  -4  21   4        4.80       17.06     29.34 o 
  -3  21   4      752.20      875.41     40.78 o 
  -2  21   4       39.14       49.82     22.75 o 
  -1  21   4     1167.04     1419.71     56.11 o 
   0  21   4      534.33      608.35     51.01 o 
   1  21   4        8.02       17.51     23.71 o 
   2  21   4        5.67       63.29     33.25 o 
   3  21   4       33.38       96.13     36.27 o 
   4  21   4      107.27      146.22     79.81 o 
   5  21   4      253.00      244.00     47.57 o 
  -6  22   4      866.96      807.84    190.96 o 
  -5  22   4        0.47        6.99     31.50 o 
  -4  22   4      739.07      702.93     35.71 o 
  -3  22   4      154.89      129.06     24.07 o 
  -2  22   4      261.90      242.38     33.24 o 
  -1  22   4       84.42      152.44     30.67 o 
   0  22   4       77.22       42.63     20.40 o 
   1  22   4       97.55       58.34     27.75 o 
   2  22   4      583.51      692.35     51.22 o 
   3  22   4        2.42        1.75     21.54 o 
   4  22   4       77.69       83.01     28.61 o 
  -5  23   4      793.84      808.41     69.78 o 
  -4  23   4       44.94       94.25     20.73 o 
  -3  23   4       23.42       31.33     33.38 o 
  -2  23   4       16.98       60.97     25.47 o 
  -1  23   4     1519.57     1641.08     93.26 o 
   0  23   4       28.45       59.74     21.95 o 
   1  23   4      202.87      249.52     36.74 o 
   2  23   4      339.23      409.87     49.13 o 
   3  23   4       31.99       31.90     21.23 o 
  -4  24   4        3.65       68.18     45.61 o 
  -3  24   4      112.61      140.17     26.42 o 
  -2  24   4      591.97      537.22     65.06 o 
  -1  24   4      125.37      140.58     41.15 o 
   0  24   4      110.82      127.61     38.56 o 
   1  24   4      189.38      154.46     62.61 o 
   2  24   4      638.73      694.77     45.73 o 
  -1  25   4      390.03      415.15     42.85 o 
   0  25   4      345.15      368.18     47.45 o 
 -11   0   5     1092.34     1197.65    144.92 o 
  -9   0   5       27.55       17.37     16.19 o 
  -7   0   5     2701.84     2404.47     43.68 o 
  -5   0   5     3445.23     3253.23     64.26 o 
  -3   0   5     1350.72     1220.74     35.76 o 
  -1   0   5      887.54      800.99     26.31 o 
   1   0   5     6215.91     6656.22     66.55 o 
   3   0   5     4667.46     4414.62     79.93 o 
   5   0   5      643.50      595.53     54.48 o 
   7   0   5      265.78      284.25     34.03 o 
   9   0   5      725.61      703.15     62.61 o 
 -12   1   5       15.28       49.63     18.78 o 
 -11   1   5     1791.16     1824.00     48.31 o 
 -10   1   5     1603.25     1593.70     49.07 o 
  -9   1   5      962.59      954.09     42.60 o 
  -8   1   5     3319.14     3317.53     74.91 o 
  -7   1   5       10.59        4.08      6.23 o 
  -6   1   5     1126.23     1079.80     21.32 o 
  -5   1   5     1032.93     1272.06     27.81 o 
  -4   1   5    10394.56    10720.38     73.15 o 
  -3   1   5       71.57       61.17      5.89 o 
  -2   1   5     7760.76     7708.69     92.98 o 
  -1   1   5     3395.78     3471.88     34.09 o 
   0   1   5    14590.42    15233.04     90.06 o 
   1   1   5     1515.79     1412.87     21.08 o 
   2   1   5        6.34       15.78     13.04 o 
   3   1   5       28.48       14.43     14.41 o 
   4   1   5     1798.73     1657.77     49.10 o 
   5   1   5      506.44      539.80     30.58 o 
   6   1   5       12.12       37.63     15.62 o 
   7   1   5      174.82      143.49     22.54 o 
   8   1   5     1183.76     1222.11     43.15 o 
   9   1   5       13.93       20.20     17.57 o 
  10   1   5      436.94      489.07     39.76 o 
 -12   2   5      166.47      202.68     26.92 o 
 -11   2   5      340.52      374.84     49.41 o 
  -9   2   5     1576.96     1674.93     40.06 o 
  -8   2   5        0.42        3.69      8.63 o 
  -7   2   5     2569.08     2665.24     49.22 o 
  -6   2   5     2107.69     2076.41     32.19 o 
  -5   2   5     6267.89     6264.31     63.40 o 
  -4   2   5     4046.54     3795.46     29.76 o 
  -3   2   5     4210.91     4299.95     40.38 o 
  -2   2   5     1680.53     1804.04     17.33 o 
  -1   2   5     8854.91     9025.66     49.18 o 
   0   2   5      980.23      917.13     18.29 o 
   1   2   5     1342.01     1338.07     17.58 o 
   2   2   5       33.43       40.47     17.74 o 
   3   2   5     1495.60     1443.70     32.55 o 
   4   2   5     2944.79     2790.46     61.60 o 
   5   2   5      712.21      752.40     31.31 o 
   6   2   5      405.77      430.39     34.13 o 
   7   2   5      680.51      684.51     47.13 o 
   8   2   5       47.56       66.38     21.07 o 
   9   2   5      328.55      318.59     56.97 o 
  10   2   5       88.60       79.56     23.75 o 
 -12   3   5       17.47       65.04     23.22 o 
 -11   3   5     2978.03     2889.78    172.16 o 
 -10   3   5      125.09      118.22     22.19 o 
  -9   3   5      562.46      523.86     26.04 o 
  -8   3   5     1126.39     1122.51     47.88 o 
  -7   3   5      138.72      124.21     15.48 o 
  -6   3   5     1213.28     1085.83     23.74 o 
  -5   3   5        4.70       12.83      4.01 o 
  -4   3   5     9078.73     9272.41    137.64 o 
  -3   3   5       40.89       35.24      9.81 o 
  -2   3   5     1440.94     1553.41     14.39 o 
  -1   3   5     4669.62     4670.32     36.44 o 
   0   3   5     3819.30     3698.39     29.36 o 
   1   3   5       95.45       78.34      8.55 o 
   2   3   5     8701.53     9162.50    193.59 o 
   3   3   5      742.97      955.82     31.90 o 
   4   3   5     2549.66     2559.21     45.34 o 
   5   3   5     3028.76     3166.12     57.22 o 
   6   3   5     2162.84     2147.61     61.47 o 
   7   3   5      105.00      131.19     24.09 o 
   8   3   5      464.57      465.81     34.77 o 
   9   3   5       25.77       36.32     20.28 o 
  10   3   5     1538.07     1557.57     74.18 o 
 -12   4   5      352.37      336.77     29.92 o 
 -11   4   5     1906.71     1817.48     46.73 o 
 -10   4   5      440.18      462.83     29.65 o 
  -9   4   5      982.28      958.77     41.50 o 
  -8   4   5       92.44      111.72     17.90 o 
  -7   4   5      373.71      349.01     18.74 o 
  -6   4   5       13.72       10.69     11.09 o 
  -5   4   5       96.40      110.84      6.27 o 
  -4   4   5      261.81      187.30     13.29 o 
  -3   4   5     8287.34     8791.88     75.31 o 
  -2   4   5       55.21       52.69      6.70 o 
  -1   4   5     2941.85     2969.06     22.90 o 
   0   4   5     5008.38     5107.17     38.75 o 
   1   4   5     3364.72     3973.03     35.98 o 
   2   4   5       58.99       58.47     14.39 o 
   3   4   5       12.66       31.42     14.57 o 
   4   4   5     4846.11     4670.70     66.71 o 
   5   4   5     4000.69     4002.46     77.48 o 
   6   4   5      331.84      341.45     33.24 o 
   7   4   5     5466.27     5467.66     92.99 o 
   8   4   5      143.66      154.70     30.03 o 
   9   4   5      583.31      633.86     40.96 o 
  10   4   5        0.12       21.35     18.48 o 
 -12   5   5      709.32      726.57     41.22 o 
 -11   5   5       75.02       84.31     24.64 o 
 -10   5   5      272.46      294.45     26.39 o 
  -9   5   5       32.44       44.98     22.89 o 
  -8   5   5      815.48      769.22     28.56 o 
  -7   5   5        1.04       15.09      6.93 o 
  -6   5   5      226.97      213.66      8.89 o 
  -5   5   5        4.56        4.86      4.84 o 
  -4   5   5      334.38      314.19     14.26 o 
  -3   5   5      332.38      318.03     14.79 o 
  -2   5   5     2574.20     2666.34     22.76 o 
  -1   5   5      932.12      998.08     13.58 o 
   0   5   5       22.85       33.64      5.88 o 
   1   5   5       20.45       23.60      6.80 o 
   2   5   5      475.50      307.22     27.13 o 
   3   5   5      345.66      477.46     37.85 o 
   4   5   5      242.88      216.17     27.27 o 
   5   5   5     4720.28     4899.29    113.40 o 
   6   5   5     1156.14     1137.03     52.33 o 
   7   5   5      826.21      796.02     38.15 o 
   8   5   5      321.79      321.55     45.49 o 
   9   5   5       25.41       49.14     26.77 o 
  10   5   5     2014.53     2032.86     72.63 o 
 -12   6   5      217.66      299.34     69.78 o 
 -11   6   5     1215.01     1209.73     41.26 o 
 -10   6   5      315.89      285.89     32.95 o 
  -9   6   5      127.17      137.49     22.73 o 
  -8   6   5      560.09      525.14     31.14 o 
  -7   6   5       32.62       42.65      8.12 o 
  -6   6   5       74.20       63.37      8.51 o 
  -5   6   5     2330.65     2345.36     23.74 o 
  -4   6   5     3180.46     3303.71     57.19 o 
  -3   6   5     4306.59     4206.67     49.01 o 
  -2   6   5      562.75      645.55     13.04 o 
  -1   6   5      275.91      283.38     10.36 o 
   0   6   5      936.18      888.53     15.34 o 
   1   6   5      415.41      333.45     12.93 o 
   2   6   5     1802.05     1875.22     56.82 o 
   3   6   5      943.46     1038.44     34.48 o 
   4   6   5        0.38       25.67     16.33 o 
   5   6   5     1076.67     1038.75     37.01 o 
   6   6   5        2.89       12.97     20.06 o 
   7   6   5     1048.77     1074.34     40.56 o 
   8   6   5       66.16       89.26     30.68 o 
   9   6   5      337.89      403.37     35.05 o 
  10   6   5       14.93       35.03     19.25 o 
 -12   7   5      693.17      652.48     78.48 o 
 -11   7   5      221.86      267.95     61.90 o 
 -10   7   5       12.91       32.31     17.78 o 
  -9   7   5       96.84      104.04     22.33 o 
  -8   7   5       24.28       21.10     13.37 o 
  -7   7   5        8.84        2.96      7.52 o 
  -6   7   5      283.74      291.59     13.49 o 
  -5   7   5     1417.75     1366.34     27.38 o 
  -4   7   5      159.48      153.59      6.71 o 
  -3   7   5       32.16       49.99      6.56 o 
  -2   7   5      268.55      221.45      8.68 o 
  -1   7   5     3621.91     3720.30     53.74 o 
   0   7   5        9.36       19.67      6.11 o 
   1   7   5        1.45       11.70      7.49 o 
   2   7   5        7.49       26.30     10.67 o 
   3   7   5       64.06       68.82     15.55 o 
   4   7   5       28.82       36.00     16.95 o 
   5   7   5       13.68       26.34     19.62 o 
   6   7   5     1344.62     1456.78     54.71 o 
   7   7   5      758.56      770.57     38.64 o 
   8   7   5     1177.84     1124.65     49.84 o 
   9   7   5      483.93      431.59     36.51 o 
  10   7   5      833.90      765.05     44.22 o 
 -12   8   5       16.24       14.64     19.05 o 
 -11   8   5      387.52      376.09     49.57 o 
 -10   8   5      816.37      789.48     37.73 o 
  -9   8   5      244.91      250.11     31.13 o 
  -8   8   5      101.77       84.66     15.10 o 
  -7   8   5    10780.63    10994.07    269.81 o 
  -6   8   5      484.72      428.69     16.00 o 
  -5   8   5      647.11      612.94     13.08 o 
  -4   8   5     1673.88     1496.86     20.45 o 
  -3   8   5      420.37      332.94     12.30 o 
  -2   8   5      378.59      455.96     13.29 o 
  -1   8   5      653.92      659.98     14.22 o 
   0   8   5     2095.43     2097.31     34.67 o 
   1   8   5    11839.21    12474.86    181.84 o 
   2   8   5      572.87      631.25     25.03 o 
   3   8   5     1237.48     1159.97     36.31 o 
   4   8   5     3107.56     2938.91     57.69 o 
   5   8   5       77.38       54.10     18.62 o 
   6   8   5       17.99       14.31     17.97 o 
   7   8   5       16.28       42.67     19.99 o 
   8   8   5      166.06      210.61     29.24 o 
   9   8   5      884.66      949.07     44.16 o 
  10   8   5        0.30       36.00     19.89 o 
 -12   9   5      559.54      627.36    133.21 o 
 -11   9   5       49.64       71.51     19.35 o 
 -10   9   5     2339.77     2289.70     58.96 o 
  -9   9   5      128.63      103.90     20.53 o 
  -8   9   5        5.24       12.46     14.92 o 
  -7   9   5      149.09      127.13     18.02 o 
  -6   9   5       93.38      108.56     17.38 o 
  -5   9   5       10.86       18.45     12.57 o 
  -4   9   5     2780.87     2698.82     40.05 o 
  -3   9   5      446.24      357.87     10.72 o 
  -2   9   5     4334.63     4109.33     43.15 o 
  -1   9   5       50.54       38.22      6.50 o 
   0   9   5     3140.24     3227.40     53.07 o 
   1   9   5     1963.48     1882.00     29.73 o 
   2   9   5      355.17      345.53     23.80 o 
   3   9   5     1546.43     1637.98     44.13 o 
   4   9   5      848.68      770.95     31.10 o 
   5   9   5     1132.41     1173.62     35.14 o 
   6   9   5     1486.01     1524.45     52.45 o 
   7   9   5       94.57       97.25     20.83 o 
   8   9   5      176.41      202.89     30.50 o 
   9   9   5       11.89       56.45     21.09 o 
 -11  10   5      202.04      141.88     32.97 o 
 -10  10   5      211.39      239.07     39.26 o 
  -9  10   5      146.13      140.73     27.20 o 
  -8  10   5     1691.63     1768.06     51.43 o 
  -7  10   5     7174.46     7429.60     91.69 o 
  -6  10   5     2179.07     2097.74     44.95 o 
  -5  10   5     4525.84     4501.95     89.50 o 
  -4  10   5      270.63      253.20     13.82 o 
  -3  10   5     1340.58     1166.93     26.22 o 
  -2  10   5      213.83      239.22     12.16 o 
  -1  10   5      446.26      328.30     12.50 o 
   0  10   5     4853.37     4595.15    244.70 o 
   1  10   5     5012.80     4951.03     63.35 o 
   2  10   5      637.91      738.20     27.67 o 
   3  10   5     2202.98     2122.95     37.20 o 
   4  10   5      695.07      707.41     27.00 o 
   5  10   5      113.05      182.03     21.34 o 
   6  10   5       72.06       69.06     20.84 o 
   7  10   5       60.75       51.91     19.40 o 
   8  10   5      480.05      409.57     33.22 o 
   9  10   5      141.62      135.16     27.08 o 
 -11  11   5       16.65       45.45     16.38 o 
 -10  11   5      626.37      709.51     52.99 o 
  -9  11   5       21.92       17.69     19.94 o 
  -8  11   5      795.71      834.66     37.19 o 
  -7  11   5        4.32       30.90     12.45 o 
  -6  11   5     4262.68     4412.21     92.80 o 
  -5  11   5       37.93       30.93      9.40 o 
  -4  11   5     3451.90     3334.55     67.32 o 
  -3  11   5     1618.27     1542.41     52.60 o 
  -2  11   5      371.25      316.40     12.67 o 
  -1  11   5      749.19      690.28     29.10 o 
   0  11   5     6974.54     7113.47     97.01 o 
   1  11   5        7.26        9.54      9.59 o 
   2  11   5      487.37      450.80     19.82 o 
   3  11   5       43.22       34.32     20.89 o 
   4  11   5     1883.52     1800.78     63.34 o 
   5  11   5      542.48      524.04     38.93 o 
   6  11   5       64.58       95.40     20.08 o 
   7  11   5     2113.34     1991.74     44.51 o 
   8  11   5      751.06      766.80     46.33 o 
   9  11   5       24.56       48.73     17.98 o 
 -11  12   5      579.84      521.35     61.32 o 
 -10  12   5      139.77      122.59     20.94 o 
  -9  12   5     1890.48     2065.19     44.36 o 
  -8  12   5     1353.74     1403.27     42.72 o 
  -7  12   5       15.89        9.00      7.95 o 
  -6  12   5      585.95      569.77     22.43 o 
  -5  12   5     2352.80     2302.32     45.64 o 
  -4  12   5      321.26      303.33     15.50 o 
  -3  12   5     1855.76     1759.31     34.62 o 
  -2  12   5      395.31      382.00     14.25 o 
  -1  12   5    10946.38    11441.98    226.75 o 
   0  12   5     1421.33     1386.75     25.04 o 
   1  12   5        6.90       29.95      8.99 o 
   2  12   5      237.78      208.75     14.92 o 
   3  12   5     2080.84     2083.53     57.60 o 
   4  12   5     1527.01     1471.77     40.45 o 
   5  12   5      452.48      447.17     26.62 o 
   6  12   5       52.38       32.30     16.42 o 
   7  12   5      500.06      500.42     31.87 o 
   8  12   5        3.10       37.84     16.39 o 
   9  12   5      224.20      180.13     31.33 o 
 -11  13   5       41.43       71.34     20.93 o 
 -10  13   5      275.13      247.49     28.24 o 
  -9  13   5      191.12      193.30     25.05 o 
  -8  13   5      636.53      574.49     31.68 o 
  -7  13   5      213.10      216.20     26.03 o 
  -6  13   5     4324.18     4399.63     56.94 o 
  -5  13   5      123.89       95.01     20.91 o 
  -4  13   5      697.12      681.10     18.75 o 
  -3  13   5       42.44       14.30     10.04 o 
  -2  13   5       37.00       16.18      7.89 o 
  -1  13   5      280.02      279.80     15.04 o 
   0  13   5     4176.92     3866.43     46.58 o 
   1  13   5     1320.64     1313.36     28.11 o 
   2  13   5      631.38      568.31     26.41 o 
   3  13   5     1927.94     1859.31     46.19 o 
   4  13   5     4107.21     4247.60     64.84 o 
   5  13   5        0.07        4.38     12.45 o 
   6  13   5      912.12      937.93     40.56 o 
   7  13   5       29.81       31.75     17.22 o 
   8  13   5      930.63      935.59     36.89 o 
 -10  14   5      445.18      499.74     36.72 o 
  -9  14   5      929.33      985.92     37.66 o 
  -8  14   5        0.41       20.62     14.21 o 
  -7  14   5      199.38      170.30     17.26 o 
  -6  14   5      779.46      752.87     27.01 o 
  -5  14   5      464.73      457.95     21.67 o 
  -4  14   5      895.03      820.72     51.01 o 
  -3  14   5       58.24       23.40      7.91 o 
  -2  14   5     1062.56      944.17     16.02 o 
  -1  14   5     6925.58     6833.21    111.52 o 
   0  14   5      836.44      804.26     15.11 o 
   1  14   5      151.60      116.80     13.25 o 
   2  14   5       62.60       60.78     19.61 o 
   3  14   5      230.65      266.17     23.19 o 
   4  14   5      244.01      281.29     23.70 o 
   5  14   5      476.48      504.47     26.00 o 
   6  14   5       54.08       48.86     15.05 o 
   7  14   5     1960.69     1869.82     61.95 o 
   8  14   5      260.37      238.98     22.48 o 
 -10  15   5      119.67       68.66     27.48 o 
  -9  15   5      344.77      365.22     42.75 o 
  -8  15   5        6.46       42.17     18.70 o 
  -7  15   5       91.88      178.45     52.54 o 
  -6  15   5      249.59      259.21     20.60 o 
  -5  15   5       13.26       24.59     10.68 o 
  -4  15   5       25.64       23.14      8.79 o 
  -3  15   5     2173.35     2119.78     44.69 o 
  -2  15   5      222.73      247.90     25.92 o 
  -1  15   5     1131.20     1079.16     35.56 o 
   0  15   5     2377.21     2362.64     84.19 o 
   1  15   5      928.31      844.95     37.12 o 
   2  15   5      809.10      777.38     25.40 o 
   3  15   5       40.54       56.79     24.64 o 
   4  15   5     2181.82     2212.39    116.23 o 
   5  15   5     1726.82     1885.77     86.72 o 
   6  15   5      223.25      259.09     32.23 o 
   7  15   5      407.67      392.11     35.63 o 
   8  15   5      567.18      617.08     49.03 o 
 -10  16   5      100.59       92.07     30.42 o 
  -9  16   5       26.53       22.68     32.07 o 
  -8  16   5     1024.82     1023.53     48.82 o 
  -7  16   5      712.15      729.83     39.57 o 
  -6  16   5      326.76      379.45     28.20 o 
  -5  16   5       23.48       16.17     10.79 o 
  -4  16   5      127.40      140.13     20.66 o 
  -3  16   5       52.74       22.30     12.58 o 
  -2  16   5       75.86       53.79     16.85 o 
  -1  16   5      165.39      188.56     22.27 o 
   0  16   5     1192.04     1225.46     56.54 o 
   1  16   5     1355.85     1434.53     38.41 o 
   2  16   5        2.46       -0.91     12.63 o 
   3  16   5      561.61      545.43     42.42 o 
   4  16   5       37.38       31.65     10.25 o 
   5  16   5      453.25      457.96     26.35 o 
   6  16   5       13.39       10.73      9.01 o 
   7  16   5      594.08      518.71     33.63 o 
  -9  17   5       18.15       33.78     31.96 o 
  -8  17   5      872.49      866.98     89.68 o 
  -7  17   5       13.51       35.64     22.46 o 
  -6  17   5       98.63       77.62     25.56 o 
  -5  17   5       16.61       14.46     17.48 o 
  -4  17   5      150.44      139.31     22.48 o 
  -3  17   5        6.27       13.80     12.86 o 
  -2  17   5      270.81      302.81     36.25 o 
  -1  17   5        0.99        9.69     20.42 o 
   0  17   5      230.40      230.78     30.83 o 
   1  17   5       18.87        3.69     20.58 o 
   2  17   5       73.70       68.90     31.13 o 
   3  17   5      428.19      408.25     37.37 o 
   4  17   5      302.82      311.65     45.98 o 
   5  17   5       12.75       40.76     20.76 o 
   6  17   5     2579.03     2517.75     97.77 o 
   7  17   5       56.82       48.38     21.14 o 
  -9  18   5      531.15      529.93     72.76 o 
  -8  18   5       72.89       92.78     27.39 o 
  -7  18   5     2052.68     2129.92     70.21 o 
  -6  18   5        0.10       -2.65     37.56 o 
  -5  18   5      344.47      271.15     23.34 o 
  -4  18   5      201.48      178.48     23.08 o 
  -3  18   5      596.62      588.16     31.78 o 
  -2  18   5      171.19      165.72     20.16 o 
  -1  18   5      618.99      520.78     31.83 o 
   0  18   5      132.11      151.75     29.94 o 
   1  18   5     1786.73     1733.29     41.84 o 
   2  18   5      345.28      434.15     43.35 o 
   3  18   5      570.47      561.95     80.64 o 
   4  18   5       21.32       38.73     37.11 o 
   5  18   5      565.98      586.72     81.72 o 
   6  18   5        0.53       19.89     21.86 o 
  -8  19   5      849.85      799.83     75.23 o 
  -7  19   5      824.92      750.92     67.96 o 
  -6  19   5       16.68       59.60     51.24 o 
  -5  19   5      166.05      191.69     36.20 o 
  -4  19   5      296.38      394.71     63.69 o 
  -3  19   5      388.52      362.35     42.74 o 
  -2  19   5      619.67      718.17     42.66 o 
  -1  19   5      136.54      141.72     27.63 o 
   0  19   5      229.59      196.28     32.65 o 
   1  19   5     1024.32     1117.63     72.62 o 
   2  19   5      964.75     1007.48     71.28 o 
   3  19   5        0.69       37.29     30.02 o 
   4  19   5       30.12       51.02     32.59 o 
   5  19   5      610.18      609.84     78.36 o 
   6  19   5      496.29      452.77     78.87 o 
  -8  20   5      213.58      114.19     52.72 o 
  -7  20   5      340.21      343.64     79.67 o 
  -6  20   5      114.23      185.78     51.86 o 
  -5  20   5       25.60       24.45     36.34 o 
  -4  20   5      174.65      175.73     23.49 o 
  -3  20   5      627.62      643.25     37.47 o 
  -2  20   5        7.89       16.85     18.84 o 
  -1  20   5       13.23       63.85     29.18 o 
   0  20   5     1441.84     1532.90    132.13 o 
   1  20   5       29.27       14.81     18.70 o 
   2  20   5        1.60       18.76     20.35 o 
   3  20   5      100.44       82.45     44.19 o 
   4  20   5       54.69       77.48     31.42 o 
   5  20   5      122.64      123.81     37.56 o 
  -7  21   5      157.73      254.65    103.04 o 
  -6  21   5      131.44      157.97     46.80 o 
  -5  21   5      399.14      461.47     58.40 o 
  -4  21   5      330.50      379.78     28.96 o 
  -3  21   5       28.78       75.69     56.35 o 
  -2  21   5       17.60       31.58     17.87 o 
  -1  21   5       20.41       36.76     33.78 o 
   0  21   5      415.75      499.03     40.43 o 
   1  21   5      580.97      575.01     52.49 o 
   2  21   5     1038.50     1138.18     84.62 o 
   3  21   5        9.20       89.47     31.19 o 
   4  21   5      246.98      245.13     49.02 o 
   5  21   5      179.17      141.50     56.27 o 
  -5  22   5      917.06      911.45     72.85 o 
  -4  22   5      137.42      217.74     52.09 o 
  -3  22   5     1159.17     1173.71     59.52 o 
  -2  22   5      183.20      186.59     30.52 o 
  -1  22   5     1178.17     1260.89     65.12 o 
   0  22   5      125.77      206.26     30.21 o 
   1  22   5       84.47      108.41     28.02 o 
   2  22   5      110.17       75.02     27.01 o 
   3  22   5      318.15      327.42     57.12 o 
   4  22   5       15.96       31.51     21.14 o 
  -5  23   5       44.63       98.49     45.61 o 
  -4  23   5     1175.75     1387.88     93.55 o 
  -3  23   5        0.10       51.39     25.39 o 
  -2  23   5       12.70       90.08     35.66 o 
  -1  23   5       61.33       48.16     19.60 o 
   0  23   5      931.91      822.09    129.77 o 
   1  23   5       40.54       14.67     23.09 o 
   2  23   5      342.37      387.34     45.59 o 
   3  23   5       56.45       31.38     25.09 o 
  -3  24   5        2.14        9.59     12.88 o 
  -2  24   5      158.25      190.37     46.32 o 
  -1  24   5     1072.58     1130.52     57.82 o 
   0  24   5      179.71      157.73     32.28 o 
   1  24   5      352.15      352.10     82.23 o 
 -12   0   6       17.44       59.77     36.45 o 
 -10   0   6      253.98      331.36     65.91 o 
  -8   0   6       45.84       51.00     21.59 o 
  -6   0   6       80.23      107.92     26.88 o 
  -4   0   6      592.41      381.99     43.26 o 
  -2   0   6      760.54      584.60     28.78 o 
   0   0   6    14162.39    14215.13    270.18 o 
   2   0   6      301.77      342.07     31.27 o 
   4   0   6     4277.64     3942.68    147.08 o 
   6   0   6      744.84      805.58     45.70 o 
   8   0   6     3315.84     3350.47     73.44 o 
  10   0   6       19.56       23.54     37.25 o 
 -12   1   6       52.78       85.73     30.43 o 
 -11   1   6      212.43      198.76     27.26 o 
 -10   1   6     1053.29     1041.93     44.80 o 
  -9   1   6      773.28      707.13     29.02 o 
  -8   1   6      176.79      168.44     22.96 o 
  -7   1   6     2255.81     2226.62     49.72 o 
  -6   1   6      411.30      413.22     11.91 o 
  -5   1   6     2818.10     2752.18     28.50 o 
  -4   1   6     1678.97     1885.66     32.10 o 
  -3   1   6      417.94      338.39      9.48 o 
  -2   1   6      879.10      907.93     25.83 o 
  -1   1   6     4859.18     4945.00     39.07 o 
   0   1   6      208.07      289.92     17.61 o 
   1   1   6     6214.78     5928.24     96.16 o 
   2   1   6       63.37       74.90     15.09 o 
   3   1   6     5865.75     5719.14     65.16 o 
   4   1   6     2972.09     2994.71     53.97 o 
   5   1   6      370.33      407.77     33.20 o 
   6   1   6        7.90       43.10     18.48 o 
   7   1   6       30.89       45.33     18.48 o 
   8   1   6      229.23      249.79     27.69 o 
   9   1   6      680.14      763.15     35.90 o 
  10   1   6       40.40       47.59     44.50 o 
 -12   2   6      135.52      206.54     38.42 o 
 -11   2   6     1204.20     1193.40     39.70 o 
 -10   2   6      199.34      205.48     20.43 o 
  -9   2   6      228.31      160.74     21.96 o 
  -8   2   6      979.26      997.62     31.88 o 
  -7   2   6       35.01       27.27      6.56 o 
  -6   2   6      104.58      109.16      7.39 o 
  -5   2   6    11282.04    11517.45     75.76 o 
  -4   2   6      745.57      584.84     18.65 o 
  -3   2   6        0.17        3.73      3.85 o 
  -2   2   6     3630.70     3737.32     62.41 o 
  -1   2   6      339.38      353.33     11.73 o 
   0   2   6     6767.19     6795.42     58.24 o 
   1   2   6     1246.49     1239.75     40.88 o 
   2   2   6     1151.43     1101.36     31.62 o 
   3   2   6     1918.59     1888.40     47.87 o 
   4   2   6     1889.50     1897.43     46.49 o 
   5   2   6      872.45      827.95     37.34 o 
   6   2   6       21.36       31.43     20.24 o 
   7   2   6      218.41      225.65     30.76 o 
   8   2   6     1218.59     1248.30     38.10 o 
   9   2   6     1354.15     1309.53     57.47 o 
  10   2   6        7.94       55.63     20.25 o 
 -12   3   6        7.51       12.45     27.16 o 
 -11   3   6     1368.07     1480.38     42.76 o 
 -10   3   6     3017.60     3096.39     60.92 o 
  -9   3   6      131.24      117.59     20.57 o 
  -8   3   6      618.71      613.96     24.33 o 
  -7   3   6      323.94      333.27     22.36 o 
  -6   3   6     2762.29     2739.44     30.09 o 
  -5   3   6       62.03       73.19     16.11 o 
  -4   3   6      144.16      146.39     12.73 o 
  -3   3   6     8906.74     9420.15     90.18 o 
  -2   3   6      673.67      694.07     13.69 o 
  -1   3   6       30.35       11.30      4.37 o 
   0   3   6     2813.67     2801.54     25.57 o 
   1   3   6     3277.76     3661.06     78.55 o 
   2   3   6      351.38      348.53     21.40 o 
   3   3   6      353.67      407.80     27.48 o 
   4   3   6     1965.87     1995.56     46.56 o 
   5   3   6     2292.05     2280.38     85.75 o 
   6   3   6      923.56      991.87     33.63 o 
   7   3   6      470.88      501.87     35.61 o 
   8   3   6       20.62       35.04     19.15 o 
   9   3   6      426.02      409.62     36.37 o 
  10   3   6      360.60      385.25     33.60 o 
 -12   4   6     1113.26     1073.31     82.06 o 
 -11   4   6      450.50      412.58     48.78 o 
 -10   4   6      181.78      167.99     26.73 o 
  -9   4   6      197.50      224.85     25.70 o 
  -8   4   6     2250.21     2145.45     56.05 o 
  -7   4   6       18.95       26.23      6.25 o 
  -6   4   6      172.81      114.49      4.07 o 
  -5   4   6     7971.26     8185.77     74.66 o 
  -4   4   6     3641.21     3872.77     59.89 o 
  -3   4   6      767.20      749.29     20.20 o 
  -2   4   6      343.76      379.93     12.14 o 
  -1   4   6      211.95      189.21     11.50 o 
   0   4   6     1259.07     1377.43     34.62 o 
   1   4   6    11366.61    12371.45    143.16 o 
   2   4   6      889.61      748.38     36.37 o 
   3   4   6      112.70       61.22     17.36 o 
   4   4   6     2181.95     2358.37     47.99 o 
   5   4   6     4508.97     4583.52    100.39 o 
   6   4   6        3.20       18.45     18.55 o 
   7   4   6       81.21       73.17     19.21 o 
   8   4   6     1021.63     1010.50     46.94 o 
   9   4   6      737.37      695.62     66.85 o 
  10   4   6      225.27      249.28     32.31 o 
 -12   5   6       33.24       56.84     21.48 o 
 -11   5   6     5907.93     6074.81    108.69 o 
 -10   5   6      142.29      154.70     31.77 o 
  -9   5   6      119.64      109.41     28.23 o 
  -8   5   6      101.01       99.01     27.20 o 
  -7   5   6     2329.19     2193.69     46.75 o 
  -6   5   6     1480.22     1578.68     48.48 o 
  -5   5   6     1500.43     1674.92     38.61 o 
  -4   5   6      100.29      113.22     17.34 o 
  -3   5   6    12012.48    12440.38    138.23 o 
  -2   5   6     1846.76     1980.35     29.36 o 
  -1   5   6      157.46      141.28     10.42 o 
   0   5   6     2442.31     2643.15     33.88 o 
   1   5   6      593.30      591.81     32.87 o 
   2   5   6      233.04      225.14     24.57 o 
   3   5   6       31.16       23.98     17.05 o 
   4   5   6      714.60      762.15     49.73 o 
   5   5   6      475.11      492.26     39.29 o 
   6   5   6     1787.49     1785.01     51.86 o 
   7   5   6      479.13      479.31     43.01 o 
   8   5   6       17.95       55.25     29.22 o 
   9   5   6        2.79        7.51     20.14 o 
 -12   6   6     1000.45     1056.39     44.13 o 
 -11   6   6      121.48      164.19     26.82 o 
 -10   6   6     1066.49     1122.53     55.39 o 
  -9   6   6       51.10       30.99     11.09 o 
  -8   6   6       48.04       69.24     14.37 o 
  -7   6   6      217.91      198.25     15.40 o 
  -6   6   6     2557.34     2521.87     52.91 o 
  -5   6   6      849.01      753.62     26.92 o 
  -4   6   6      996.34     1013.23     29.81 o 
  -3   6   6     2652.32     2748.79     34.86 o 
  -2   6   6      307.17      292.46     10.20 o 
  -1   6   6     1434.40     1339.26     25.54 o 
   0   6   6      368.87      367.28     20.33 o 
   1   6   6      799.73      846.53     26.52 o 
   2   6   6       57.72       55.61     15.45 o 
   3   6   6        1.48       31.09     16.90 o 
   4   6   6      837.59      896.59     32.39 o 
   5   6   6      114.11      113.57     24.80 o 
   6   6   6       21.00       31.47     18.69 o 
   7   6   6       88.00       97.85     26.42 o 
   8   6   6      163.41      139.47     24.88 o 
   9   6   6      216.61      241.51     34.62 o 
 -12   7   6       17.67       53.18     22.74 o 
 -11   7   6     1876.09     1890.64    153.65 o 
 -10   7   6      373.18      352.24     40.25 o 
  -9   7   6      111.86      121.36     29.46 o 
  -8   7   6      224.06      220.98     29.55 o 
  -7   7   6     3047.43     3142.85     67.56 o 
  -6   7   6        7.93       27.04     16.36 o 
  -5   7   6        3.74       -3.22     15.92 o 
  -4   7   6     1382.46     1332.05     49.26 o 
  -3   7   6      194.27      179.91      9.69 o 
  -2   7   6     3905.76     4217.44     71.12 o 
  -1   7   6       32.53       28.67      6.36 o 
   0   7   6      227.16      212.72     14.11 o 
   1   7   6      111.38      111.84     16.85 o 
   2   7   6      260.07      264.87     21.25 o 
   3   7   6     1361.61     1353.89     51.25 o 
   4   7   6     1701.30     1713.87     49.73 o 
   5   7   6       12.84       23.42     19.64 o 
   6   7   6      583.40      636.34     31.17 o 
   7   7   6     2572.46     2506.63     47.14 o 
   8   7   6        0.57       31.38     21.38 o 
   9   7   6        4.32       30.62     19.98 o 
 -12   8   6        5.24       59.96     25.10 o 
 -11   8   6        8.00       14.62     15.59 o 
 -10   8   6     2851.27     2900.00     73.77 o 
  -9   8   6     1162.38     1153.93     78.96 o 
  -8   8   6       66.29       48.04     16.59 o 
  -7   8   6        2.76       17.62      9.49 o 
  -6   8   6     3610.75     3590.10     53.80 o 
  -5   8   6     2546.84     2445.24     52.07 o 
  -4   8   6       12.25       23.37      6.87 o 
  -3   8   6      176.62      173.58     11.93 o 
  -2   8   6     2663.33     2371.65     30.96 o 
  -1   8   6      922.95      786.25     15.88 o 
   0   8   6      351.35      328.48     13.41 o 
   1   8   6     2173.29     2127.35     49.32 o 
   2   8   6      969.17      996.95     32.60 o 
   3   8   6       16.14        9.95     16.36 o 
   4   8   6      456.12      497.97     32.73 o 
   5   8   6      774.29      829.18     37.06 o 
   6   8   6      815.56      903.46     34.27 o 
   7   8   6       60.59       34.27     18.18 o 
   8   8   6      100.45       97.88     20.89 o 
   9   8   6     1358.15     1361.57     58.51 o 
 -12   9   6       46.26       42.65     19.99 o 
 -11   9   6       48.43       54.39     25.08 o 
 -10   9   6     1578.72     1509.80     60.41 o 
  -9   9   6        6.48       29.46     19.81 o 
  -8   9   6       37.91       25.80     12.93 o 
  -7   9   6     1160.08     1069.24     22.22 o 
  -6   9   6     1933.81     1789.56     46.75 o 
  -5   9   6      861.12      741.65     18.79 o 
  -4   9   6      122.32       86.37     12.19 o 
  -3   9   6     1021.72      978.55     23.59 o 
  -2   9   6      875.83      914.34     21.41 o 
  -1   9   6     1710.87     1654.93     23.02 o 
   0   9   6        0.66       18.36      8.54 o 
   1   9   6     5666.51     5812.02     76.92 o 
   2   9   6      144.12      131.95     17.21 o 
   3   9   6     2004.16     2089.85     54.44 o 
   4   9   6       19.51       41.85     22.32 o 
   5   9   6        4.44       36.71     18.77 o 
   6   9   6     2065.00     1973.08     54.87 o 
   7   9   6      685.24      762.37     43.58 o 
   8   9   6      203.33      220.91     28.75 o 
   9   9   6      296.26      277.85     29.54 o 
 -11  10   6       14.22       39.39     24.43 o 
 -10  10   6      823.48      781.10     39.80 o 
  -9  10   6      527.70      556.14     37.91 o 
  -8  10   6      649.04      574.61     32.46 o 
  -7  10   6       12.20        4.58     20.66 o 
  -6  10   6     1299.54     1223.99     63.55 o 
  -5  10   6       60.23       40.63     10.22 o 
  -4  10   6     4345.57     4197.02     71.79 o 
  -3  10   6      617.77      579.87     15.84 o 
  -2  10   6     2669.45     2576.60     44.54 o 
  -1  10   6     1316.93     1289.32     29.22 o 
   0  10   6    10153.91    10654.35    182.28 o 
   1  10   6      397.86      398.12     27.73 o 
   2  10   6     1062.28     1057.64     34.42 o 
   3  10   6     1109.15     1102.86     38.97 o 
   4  10   6     3478.69     3517.60     63.30 o 
   5  10   6     1251.02     1238.24     35.47 o 
   6  10   6      878.95      825.74     36.96 o 
   7  10   6        1.85       -1.44     15.86 o 
   8  10   6      786.16      742.31     35.51 o 
   9  10   6       35.55       38.66     21.53 o 
 -11  11   6       16.14       32.89     18.56 o 
 -10  11   6       28.45       25.75     17.15 o 
  -9  11   6      724.44      717.12     32.89 o 
  -8  11   6      882.97      845.51     35.24 o 
  -7  11   6      734.60      745.63     34.77 o 
  -6  11   6     1899.03     1787.97     38.86 o 
  -5  11   6      255.80      278.08     19.92 o 
  -4  11   6      775.24      717.26     21.66 o 
  -3  11   6     4896.31     5112.59     65.95 o 
  -2  11   6      335.07      284.33     12.22 o 
  -1  11   6     3469.10     3456.52     59.27 o 
   0  11   6      285.71      290.59     17.91 o 
   1  11   6     6525.91     6697.46     80.49 o 
   2  11   6       52.04       32.58     12.82 o 
   3  11   6      365.43      358.63     28.65 o 
   4  11   6      124.84      161.80     23.64 o 
   5  11   6     3710.14     3553.78     78.76 o 
   6  11   6      131.22      105.04     21.78 o 
   7  11   6      213.84      219.18     24.69 o 
   8  11   6       16.44       46.53     19.33 o 
 -11  12   6        3.70       28.60     16.27 o 
 -10  12   6       75.77       44.96     18.11 o 
  -9  12   6       75.96       85.75     23.13 o 
  -8  12   6      253.81      281.05     25.59 o 
  -7  12   6      542.16      480.06     32.86 o 
  -6  12   6        6.66        6.55      6.40 o 
  -5  12   6       36.61       29.99      8.35 o 
  -4  12   6     4775.47     4666.39     64.23 o 
  -3  12   6      127.76       95.47     10.85 o 
  -2  12   6      547.24      526.57     15.17 o 
  -1  12   6      362.00      371.28     16.27 o 
   0  12   6    11180.27    11963.32    189.09 o 
   1  12   6      230.52      214.45     16.45 o 
   2  12   6      508.23      513.64     30.01 o 
   3  12   6      247.97      205.31     22.20 o 
   4  12   6     4691.74     4680.33     97.10 o 
   5  12   6      269.22      259.20     22.34 o 
   6  12   6       67.91       56.43     20.84 o 
   7  12   6      262.76      333.95     30.00 o 
   8  12   6      656.41      577.69     35.80 o 
 -11  13   6      119.98      118.18     39.45 o 
 -10  13   6      884.42      920.01     37.42 o 
  -9  13   6       34.26       79.70     22.96 o 
  -8  13   6      697.07      726.98     42.58 o 
  -7  13   6       36.79       21.19     18.80 o 
  -6  13   6      145.88      203.14     25.35 o 
  -5  13   6      208.97      248.58     16.02 o 
  -4  13   6       27.05       19.24      8.29 o 
  -3  13   6     1177.93     1071.73     24.37 o 
  -2  13   6      360.73      363.62     25.42 o 
  -1  13   6      295.80      273.50     12.74 o 
   0  13   6       68.77       60.26     16.77 o 
   1  13   6      869.06      862.50     23.00 o 
   2  13   6     1040.98      991.08     34.84 o 
   3  13   6      198.87      189.40     28.03 o 
   4  13   6       13.61       25.05     13.08 o 
   5  13   6     2209.18     2189.21     77.35 o 
   6  13   6      156.06      121.58     54.48 o 
   7  13   6      159.32      133.13     22.21 o 
   8  13   6       67.41       77.52     17.38 o 
 -10  14   6       29.73       20.98     15.29 o 
  -9  14   6     3087.81     3197.72     61.38 o 
  -8  14   6      597.69      595.87     32.42 o 
  -7  14   6       74.66       53.83     18.56 o 
  -6  14   6      190.11      202.22     22.08 o 
  -5  14   6       73.00       66.96     14.86 o 
  -4  14   6      877.46      829.36     32.07 o 
  -3  14   6       98.64       92.58     14.94 o 
  -2  14   6      816.79      832.29     24.00 o 
  -1  14   6     2348.00     2408.92     78.75 o 
   0  14   6     2362.59     2334.15     86.16 o 
   1  14   6       13.86       25.63     17.62 o 
   2  14   6      396.87      336.08     32.99 o 
   3  14   6       25.17       39.60     21.26 o 
   4  14   6     2494.74     2582.10     49.99 o 
   5  14   6      489.59      468.07     61.09 o 
   6  14   6       19.56       13.93     12.75 o 
   7  14   6        4.19       21.06     14.00 o 
   8  14   6      719.20      720.89    134.35 o 
 -10  15   6       34.38       28.06     20.86 o 
  -9  15   6       73.49      109.25     31.68 o 
  -8  15   6        0.94       31.03     18.27 o 
  -7  15   6     1213.02     1148.21     53.23 o 
  -6  15   6     1266.74     1216.03     58.75 o 
  -5  15   6      483.71      473.28     22.27 o 
  -4  15   6      576.57      553.94     30.53 o 
  -3  15   6      442.33      362.46     16.82 o 
  -2  15   6        0.60        7.96      6.99 o 
  -1  15   6       83.62       66.06     20.69 o 
   0  15   6       57.51       50.69     14.06 o 
   1  15   6       58.86       24.15     10.88 o 
   2  15   6      300.69      273.14     40.77 o 
   3  15   6      157.81      182.69     29.40 o 
   4  15   6      322.52      324.61     47.88 o 
   5  15   6      249.48      222.52     70.51 o 
   6  15   6      364.35      357.54     35.45 o 
   7  15   6      905.13      947.14     37.67 o 
 -10  16   6      809.69      871.05     50.98 o 
  -9  16   6     1059.61     1026.06     54.05 o 
  -8  16   6      249.83      213.71     36.94 o 
  -7  16   6       58.03       46.46     35.60 o 
  -6  16   6      321.31      349.78     94.51 o 
  -5  16   6      867.25      742.84     43.63 o 
  -4  16   6      546.64      458.91     29.64 o 
  -3  16   6       32.05       31.32     15.96 o 
  -2  16   6       73.03       88.78     17.24 o 
  -1  16   6      648.58      706.63     46.50 o 
   0  16   6      145.76      146.18     47.98 o 
   1  16   6      246.84      242.24     22.47 o 
   2  16   6        3.56        4.65     12.22 o 
   3  16   6       10.78       24.58     10.83 o 
   4  16   6       70.23       99.26     16.56 o 
   5  16   6      691.33      730.80     31.15 o 
   6  16   6      152.59      162.04     22.40 o 
   7  16   6      157.27      176.90     45.24 o 
  -9  17   6       92.81       91.50     38.90 o 
  -8  17   6        0.11       31.01     20.40 o 
  -7  17   6     2078.77     2200.31     61.71 o 
  -6  17   6      115.75      127.75     25.03 o 
  -5  17   6       97.69       90.41     16.97 o 
  -4  17   6      157.04      216.87     30.99 o 
  -3  17   6      397.33      382.35     21.81 o 
  -2  17   6       39.68       22.18     19.80 o 
  -1  17   6       37.78       35.81     13.73 o 
   0  17   6        1.08       20.05     13.73 o 
   1  17   6      279.03      261.75     48.72 o 
   2  17   6      365.93      353.83     59.49 o 
   3  17   6      467.82      536.75     51.23 o 
   4  17   6      333.81      252.15     60.26 o 
   5  17   6       12.82       41.01     18.19 o 
   6  17   6       99.93       73.60     33.11 o 
  -9  18   6      316.69      336.34     52.57 o 
  -8  18   6       48.56       56.46     22.11 o 
  -7  18   6        1.75       41.07     18.17 o 
  -6  18   6       93.86       60.60     21.75 o 
  -5  18   6        1.20       25.15     13.21 o 
  -4  18   6       38.14       59.71     18.78 o 
  -3  18   6       67.55       80.18     16.17 o 
  -2  18   6     1630.52     1685.09     44.78 o 
  -1  18   6      531.11      511.29     41.39 o 
   0  18   6      347.80      315.22     22.80 o 
   1  18   6       15.45       76.93     16.31 o 
   2  18   6      172.02      147.63     21.76 o 
   3  18   6      188.50      226.86     35.86 o 
   4  18   6       14.70       29.00     19.62 o 
   5  18   6        0.08       39.37     24.73 o 
   6  18   6      528.32      574.62    153.40 o 
  -8  19   6       28.37       91.78     52.54 o 
  -7  19   6      548.31      545.18     59.82 o 
  -6  19   6      223.57      211.71     47.82 o 
  -5  19   6      187.52      197.67     25.21 o 
  -4  19   6      121.39      106.20     19.91 o 
  -3  19   6      317.44      300.15     36.28 o 
  -2  19   6      160.90      120.54     19.59 o 
  -1  19   6        8.04       51.05     25.85 o 
   0  19   6       34.74       12.03     34.75 o 
   1  19   6      134.29      130.47     34.35 o 
   2  19   6        7.25       36.25     22.43 o 
   3  19   6      300.51      283.72     57.75 o 
   4  19   6      122.64      143.47     52.32 o 
   5  19   6        6.08       36.03     24.45 o 
  -7  20   6      418.14      461.64     71.25 o 
  -6  20   6      563.04      465.17    183.96 o 
  -5  20   6       25.43       25.31     35.31 o 
  -4  20   6       69.03       78.53     19.36 o 
  -3  20   6       21.52       49.81     51.12 o 
  -2  20   6     1579.45     1572.23     48.79 o 
  -1  20   6      932.28      998.49     53.43 o 
   0  20   6       50.09       81.53     29.29 o 
   1  20   6      284.29      285.03     70.40 o 
   2  20   6      927.68     1026.04     57.60 o 
   3  20   6      137.71       80.35     37.36 o 
   4  20   6      101.40      100.84     38.97 o 
   5  20   6      135.66      198.98     48.56 o 
  -7  21   6      234.86      259.08     71.20 o 
  -6  21   6      532.78      582.54     68.13 o 
  -5  21   6       79.47      149.16     49.93 o 
  -4  21   6       18.61       64.71     36.74 o 
  -3  21   6     1839.32     1964.53    162.69 o 
  -2  21   6      138.08       18.94     34.80 o 
  -1  21   6      416.56      448.04     35.13 o 
   0  21   6      776.93      815.93     48.11 o 
   1  21   6      202.54      245.93     33.09 o 
   2  21   6      410.66      448.91     60.70 o 
   3  21   6      930.89     1153.22    207.96 o 
   4  21   6      101.48       36.45     35.11 o 
  -6  22   6      446.60      415.81     60.05 o 
  -5  22   6        0.86      -13.65     32.41 o 
  -4  22   6     2271.29     2272.44    111.34 o 
  -3  22   6      161.18       98.78     65.34 o 
  -2  22   6       10.69       -5.23     29.68 o 
  -1  22   6       14.75       41.12     22.27 o 
   0  22   6      795.27      915.68     60.05 o 
   1  22   6        0.87       36.75     11.17 o 
   2  22   6      751.28      811.82     78.30 o 
   3  22   6      409.26      347.59     54.75 o 
  -4  23   6      676.25      793.29     76.37 o 
  -3  23   6     1170.50     1408.92     92.86 o 
  -2  23   6        0.08        1.67     13.31 o 
  -1  23   6      356.60      462.72     71.31 o 
   0  23   6        0.19       59.89     31.03 o 
   1  23   6      561.66      543.67     59.09 o 
   2  23   6       98.07       48.79     38.10 o 
  -2  24   6       20.22       65.28     48.91 o 
  -1  24   6      210.22      164.97     42.19 o 
   0  24   6      360.03      390.27     63.92 o 
 -11   0   7      755.81      762.81     69.83 o 
  -9   0   7       18.85       29.06     49.81 o 
  -7   0   7     1836.08     1907.80     70.51 o 
  -5   0   7      357.32      380.91     22.03 o 
  -3   0   7       19.16       65.87     17.18 o 
  -1   0   7       23.92       32.26     11.52 o 
   1   0   7    20499.50    23000.22    179.16 o 
   3   0   7      867.55      757.52     41.35 o 
   5   0   7     2211.82     2007.96     71.08 o 
   7   0   7       68.86       72.04     39.26 o 
   9   0   7     5702.82     5464.50    100.58 o 
 -12   1   7      612.62      663.02     96.59 o 
 -11   1   7       12.38       91.46     44.50 o 
 -10   1   7       77.27       49.30     15.82 o 
  -9   1   7       65.30       87.88     16.79 o 
  -8   1   7      226.94      251.66     27.86 o 
  -7   1   7      198.58      194.03     14.33 o 
  -6   1   7      377.49      374.37     14.14 o 
  -5   1   7     3919.09     3882.38     41.27 o 
  -4   1   7     5067.23     5209.63     58.46 o 
  -3   1   7      563.97      610.77     14.85 o 
  -2   1   7     1243.33     1158.57     23.85 o 
  -1   1   7      366.94      424.55     14.79 o 
   0   1   7     2667.51     2475.58     42.90 o 
   1   1   7       41.88       95.90     23.08 o 
   2   1   7      185.95      176.49     21.31 o 
   3   1   7     1009.53      968.64     39.83 o 
   4   1   7     3490.63     3331.67     81.18 o 
   5   1   7     1627.24     1708.07     73.52 o 
   6   1   7     3053.78     3036.41     72.90 o 
   7   1   7      129.98      146.98     25.20 o 
   8   1   7     1276.56     1287.17     44.93 o 
   9   1   7        9.00       46.32     24.48 o 
 -12   2   7      166.58      153.43     39.96 o 
 -11   2   7      152.94      135.94    114.22 o 
 -10   2   7       33.87       38.61     21.19 o 
  -9   2   7      518.99      486.00     62.92 o 
  -8   2   7       14.12       23.51     14.87 o 
  -7   2   7      850.79      876.90     13.39 o 
  -6   2   7      131.53      143.21     15.56 o 
  -5   2   7      365.39      339.27     16.99 o 
  -4   2   7       69.50       44.77      7.16 o 
  -3   2   7     1229.20     1175.16     21.25 o 
  -2   2   7      803.73      794.10     24.61 o 
  -1   2   7     1107.08     1036.74     23.27 o 
   0   2   7     5698.85     5668.81    132.86 o 
   1   2   7     6381.33     6406.64     65.93 o 
   2   2   7      283.78      362.29     26.04 o 
   3   2   7      662.57      706.48     39.37 o 
   4   2   7        3.14       17.51     20.99 o 
   5   2   7     2460.64     2460.07     54.97 o 
   6   2   7      260.10      304.21     31.51 o 
   7   2   7      598.45      637.21     32.66 o 
   8   2   7     1084.49     1085.36     38.48 o 
   9   2   7     1416.83     1430.19     52.03 o 
 -12   3   7      296.71      297.85     65.82 o 
 -11   3   7       91.15      100.27     20.47 o 
 -10   3   7      751.85      703.98     52.30 o 
  -9   3   7        7.58       13.32     19.45 o 
  -8   3   7     1735.82     1592.72     74.79 o 
  -7   3   7     1073.16     1054.38     59.29 o 
  -6   3   7     9687.18    10149.15    263.92 o 
  -5   3   7    12836.94    13595.06    147.67 o 
  -4   3   7      250.29      211.90     13.48 o 
  -3   3   7      770.03      708.22     15.34 o 
  -2   3   7      564.79      557.54     17.35 o 
  -1   3   7     2806.48     2962.58     51.70 o 
   0   3   7      623.72      619.38     23.09 o 
   1   3   7      744.45      784.47     26.35 o 
   2   3   7     1607.51     1478.22     39.78 o 
   3   3   7     2821.67     2643.90     62.98 o 
   4   3   7     2952.79     2878.26     64.84 o 
   5   3   7      305.49      300.69     43.75 o 
   6   3   7        8.58       21.90     18.46 o 
   7   3   7      461.39      497.65     28.80 o 
   8   3   7      691.79      659.43     36.53 o 
   9   3   7       77.62       96.27     21.03 o 
 -12   4   7       99.37      127.38     53.57 o 
 -11   4   7     3334.82     3320.04     72.35 o 
 -10   4   7       17.50       30.48     19.81 o 
  -9   4   7     1275.50     1319.88     53.39 o 
  -8   4   7      168.99      200.87     46.27 o 
  -7   4   7     1099.82     1101.68     40.73 o 
  -6   4   7      189.87      191.50     38.93 o 
  -5   4   7      428.31      371.06     27.22 o 
  -4   4   7     4295.42     4358.03     49.13 o 
  -3   4   7     5203.91     5379.92     54.01 o 
  -2   4   7     2199.31     2523.72     28.34 o 
  -1   4   7     1197.07     1071.41     26.57 o 
   0   4   7     4624.36     4592.81     71.65 o 
   1   4   7      177.59      161.60     26.74 o 
   2   4   7      568.94      594.02     30.48 o 
   3   4   7     1033.68      991.64     35.75 o 
   4   4   7      148.10      184.39     27.48 o 
   5   4   7     3412.17     3495.26     63.88 o 
   6   4   7      112.00       90.49     20.96 o 
   7   4   7      581.30      621.94     53.67 o 
   8   4   7      279.50      259.42     27.57 o 
   9   4   7      505.73      451.73     50.28 o 
 -12   5   7        2.25       40.85     33.30 o 
 -11   5   7      270.99      246.26     55.50 o 
 -10   5   7     2188.22     2200.48    111.63 o 
  -9   5   7       85.15      107.20     26.31 o 
  -8   5   7      517.60      505.21     36.47 o 
  -7   5   7        5.67       20.92     21.90 o 
  -6   5   7     6065.71     6270.72     94.13 o 
  -5   5   7     2096.45     2033.78     66.77 o 
  -4   5   7        4.22       16.21     15.88 o 
  -3   5   7     4127.17     4606.09     55.25 o 
  -2   5   7       34.74       25.08      9.05 o 
  -1   5   7     1576.24     1597.50     25.13 o 
   0   5   7       22.01       32.40     10.25 o 
   1   5   7      249.33      238.01     26.92 o 
   2   5   7     1945.28     1901.44     46.73 o 
   3   5   7        0.64       27.97     26.19 o 
   4   5   7       16.86       97.63     29.76 o 
   5   5   7      301.85      293.43     35.80 o 
   6   5   7      931.87      907.14     35.70 o 
   7   5   7      736.04      686.13     33.61 o 
   8   5   7      453.01      481.32     31.30 o 
   9   5   7      124.35      134.45     24.51 o 
 -12   6   7       96.54      139.67     64.71 o 
 -11   6   7     1457.77     1434.83     51.04 o 
 -10   6   7      329.15      279.53     37.80 o 
  -9   6   7      296.47      346.26     43.74 o 
  -8   6   7      273.60      262.56     58.25 o 
  -7   6   7     2082.68     2091.25     63.68 o 
  -6   6   7       41.47       52.43     29.22 o 
  -5   6   7     2414.30     2362.52     65.68 o 
  -4   6   7     1481.46     1555.94     42.52 o 
  -3   6   7     1989.64     1870.43     24.53 o 
  -2   6   7     1950.88     2049.08     47.72 o 
  -1   6   7       23.14       73.84     13.16 o 
   0   6   7      104.37       62.23     15.28 o 
   1   6   7     2025.58     1966.25     51.73 o 
   2   6   7      631.25      731.12     45.30 o 
   3   6   7       26.05        5.21     18.48 o 
   4   6   7      226.00      128.16     27.94 o 
   5   6   7       25.09       26.88     19.40 o 
   6   6   7        1.09       17.40     19.61 o 
   7   6   7      129.28      132.79     24.87 o 
   8   6   7      165.42      186.14     28.51 o 
   9   6   7      113.31      182.51     26.98 o 
 -12   7   7       19.18      119.08     43.02 o 
 -11   7   7      140.81      120.45     34.73 o 
 -10   7   7     2180.08     2217.12     67.08 o 
  -9   7   7       14.97       31.81     13.87 o 
  -8   7   7        6.62       21.75     20.66 o 
  -7   7   7     1657.27     1620.12     58.84 o 
  -6   7   7     1617.60     1592.30     47.80 o 
  -5   7   7      500.52      464.66     27.89 o 
  -4   7   7      251.95      226.32     20.39 o 
  -3   7   7     1035.31     1057.76     18.84 o 
  -2   7   7     2753.47     2697.02     31.64 o 
  -1   7   7      311.09      398.81     15.60 o 
   0   7   7      549.05      556.11     38.22 o 
   1   7   7      851.91      929.86     34.04 o 
   2   7   7     1236.08     1263.69     35.17 o 
   3   7   7     1619.95     1547.60     42.68 o 
   4   7   7      755.38      817.60     40.92 o 
   5   7   7       67.65       65.73     23.65 o 
   6   7   7       92.68      112.29     24.88 o 
   7   7   7      318.36      342.79     34.92 o 
   8   7   7      126.41      118.21     23.07 o 
   9   7   7      136.45      126.67     24.47 o 
 -12   8   7      424.71      459.08     44.58 o 
 -11   8   7       80.23       71.88     21.49 o 
 -10   8   7       27.73       19.95     14.28 o 
  -9   8   7      420.39      471.85     33.11 o 
  -8   8   7       26.26       21.74     18.40 o 
  -7   8   7     1190.84     1168.90     52.69 o 
  -6   8   7      169.92      136.80     55.13 o 
  -5   8   7     1403.39     1378.52     53.99 o 
  -4   8   7      594.68      593.59     41.51 o 
  -3   8   7       41.47       60.81      8.30 o 
  -2   8   7      201.90      197.24     13.11 o 
  -1   8   7      746.79      683.12     35.98 o 
   0   8   7     2465.08     2546.85     70.91 o 
   1   8   7     2319.45     2478.09     44.95 o 
   2   8   7      180.72      194.35     21.85 o 
   3   8   7     2341.42     2450.81     55.77 o 
   4   8   7      357.88      355.38     27.17 o 
   5   8   7      402.57      386.19     32.85 o 
   6   8   7      925.52      913.60     37.65 o 
   7   8   7      556.69      554.05     28.71 o 
   8   8   7        2.34       32.66     27.43 o 
   9   8   7      202.06      130.69     24.71 o 
 -11   9   7      462.11      418.75     31.03 o 
 -10   9   7      518.83      523.44     44.23 o 
  -9   9   7       71.32       72.23     21.69 o 
  -8   9   7       61.32       79.20     19.71 o 
  -7   9   7       12.01       23.64     26.99 o 
  -6   9   7       84.07      134.99     27.48 o 
  -5   9   7     1077.82      953.73     39.43 o 
  -4   9   7     1068.04      987.41     40.76 o 
  -3   9   7      230.64      260.77     22.54 o 
  -2   9   7     2224.61     2326.10     50.09 o 
  -1   9   7      924.15      962.87     24.58 o 
   0   9   7     1009.81      967.79     34.83 o 
   1   9   7      349.68      410.11     30.36 o 
   2   9   7      576.38      593.04     44.21 o 
   3   9   7       37.65       33.49     16.56 o 
   4   9   7     2326.05     2400.05     55.07 o 
   5   9   7        1.15       21.96     19.68 o 
   6   9   7     1224.59     1128.03     59.96 o 
   7   9   7        1.98       34.32     18.11 o 
   8   9   7      992.49      824.42     35.28 o 
 -11  10   7       75.60       51.09     27.86 o 
 -10  10   7      227.23      235.21     27.77 o 
  -9  10   7       33.28       39.84     19.36 o 
  -8  10   7       77.11      113.39     23.50 o 
  -7  10   7     1108.79     1170.75     41.65 o 
  -6  10   7      154.22      156.23     33.97 o 
  -5  10   7       63.50       74.88     28.10 o 
  -4  10   7      382.39      298.60     25.06 o 
  -3  10   7      315.55      305.90     15.53 o 
  -2  10   7      441.66      431.17     13.88 o 
  -1  10   7      405.01      406.50     23.98 o 
   0  10   7      409.08      417.10     25.44 o 
   1  10   7     3914.71     3831.49     79.91 o 
   2  10   7        0.66       30.22     18.02 o 
   3  10   7     1691.06     1812.74     57.60 o 
   4  10   7      985.52     1076.16     35.57 o 
   5  10   7     1495.51     1410.63     42.74 o 
   6  10   7      260.38      281.44     48.29 o 
   7  10   7      564.98      580.05     33.11 o 
   8  10   7      606.08      599.98     33.71 o 
 -11  11   7      202.60      212.79     43.43 o 
 -10  11   7        1.83       16.88     17.96 o 
  -9  11   7      588.51      544.83     56.53 o 
  -8  11   7      661.85      664.09     32.17 o 
  -7  11   7      825.95      748.69     33.93 o 
  -6  11   7     1475.27     1363.82     38.26 o 
  -5  11   7       12.67       29.36     14.81 o 
  -4  11   7      882.26      880.64     25.43 o 
  -3  11   7      188.57      174.82     19.51 o 
  -2  11   7       40.04       52.47      8.72 o 
  -1  11   7      330.62      264.41     16.19 o 
   0  11   7     7348.40     7429.15    185.91 o 
   1  11   7     3744.25     3802.54     76.01 o 
   2  11   7      550.66      618.01     40.97 o 
   3  11   7       30.03       42.37     17.44 o 
   4  11   7     3683.71     3658.08     87.99 o 
   5  11   7       28.69       47.61     22.22 o 
   6  11   7     1397.44     1491.51     42.16 o 
   7  11   7       11.06       33.35     18.33 o 
   8  11   7     1164.92     1153.64     67.12 o 
 -11  12   7       39.32       34.93     16.61 o 
 -10  12   7       27.19       30.37     16.97 o 
  -9  12   7       13.79       25.38     40.87 o 
  -8  12   7      515.19      507.33     32.98 o 
  -7  12   7      425.43      423.62     29.50 o 
  -6  12   7       13.17        7.52      5.95 o 
  -5  12   7      193.71      171.63     12.98 o 
  -4  12   7        0.17        5.26      6.69 o 
  -3  12   7     6027.49     5795.27     75.26 o 
  -2  12   7      490.07      467.94     19.91 o 
  -1  12   7       62.49       69.17     10.05 o 
   0  12   7       12.95       13.75     13.03 o 
   1  12   7     1309.95     1245.95     43.12 o 
   2  12   7      270.53      200.45     29.39 o 
   3  12   7      108.13       99.53     21.47 o 
   4  12   7        2.31        7.81     12.93 o 
   5  12   7     4266.36     4482.66    104.39 o 
   6  12   7        6.41       39.82     17.71 o 
   7  12   7      844.49      842.99     36.63 o 
   8  12   7        1.38        9.15     16.39 o 
 -10  13   7      211.46      242.12     27.01 o 
  -9  13   7       33.13       15.04     17.19 o 
  -8  13   7     1164.28     1131.81     46.15 o 
  -7  13   7       31.95       19.64     16.13 o 
  -6  13   7      405.28      373.56     54.85 o 
  -5  13   7      555.53      527.73     24.68 o 
  -4  13   7      568.33      628.05     23.08 o 
  -3  13   7     1299.46     1209.67     31.03 o 
  -2  13   7       13.28       18.43      9.91 o 
  -1  13   7      891.33      800.95     33.19 o 
   0  13   7     2422.68     2429.20     58.53 o 
   1  13   7      340.18      338.42     20.25 o 
   2  13   7     2570.59     2646.21     49.30 o 
   3  13   7        4.95       39.72     12.17 o 
   4  13   7       74.98      110.74     19.08 o 
   5  13   7       35.64       35.97     17.30 o 
   6  13   7      489.84      492.73     39.63 o 
   7  13   7        0.01       20.50     19.49 o 
 -10  14   7       57.11       68.64     22.56 o 
  -9  14   7       45.17       44.82     15.53 o 
  -8  14   7      256.07      254.43     32.97 o 
  -7  14   7      117.32      127.13     20.54 o 
  -6  14   7       20.22       47.01     18.69 o 
  -5  14   7        8.95        9.71     16.88 o 
  -4  14   7     2488.57     2253.87     35.40 o 
  -3  14   7     5520.95     5498.56     98.15 o 
  -2  14   7      502.51      508.26     24.09 o 
  -1  14   7      270.26      284.43     21.26 o 
   0  14   7     1312.56     1174.70     51.45 o 
   1  14   7     2924.09     2925.59     65.45 o 
   2  14   7        7.27       20.05     10.14 o 
   3  14   7        6.50       15.06      9.61 o 
   4  14   7     1995.56     2054.49     44.01 o 
   5  14   7     1691.90     1780.95     44.07 o 
   6  14   7      168.66      185.37     24.03 o 
   7  14   7      607.52      575.26     38.12 o 
 -10  15   7      126.53       87.52     36.51 o 
  -9  15   7     1320.13     1228.39     52.28 o 
  -8  15   7      610.95      630.31     58.23 o 
  -7  15   7       53.05       57.50     17.23 o 
  -6  15   7     2263.26     2313.47     42.02 o 
  -5  15   7        4.09       13.54     12.30 o 
  -4  15   7     1355.40     1199.88     52.22 o 
  -3  15   7       64.99       46.53     14.65 o 
  -2  15   7      190.01      196.34     16.07 o 
  -1  15   7     1749.20     1684.80     30.54 o 
   0  15   7      120.26      132.81     14.94 o 
   1  15   7      424.30      363.50     29.05 o 
   2  15   7      304.40      285.96     45.94 o 
   3  15   7       56.95       28.99      9.66 o 
   4  15   7        3.37        6.55      9.43 o 
   5  15   7        1.89       24.56     15.88 o 
   6  15   7        3.07       17.22     12.44 o 
   7  15   7      195.42      157.19     19.57 o 
  -9  16   7      206.76      257.79     34.96 o 
  -8  16   7        3.25       40.71     25.79 o 
  -7  16   7     2346.23     2318.64     62.97 o 
  -6  16   7       87.25      140.15     35.75 o 
  -5  16   7      902.89      879.83     41.75 o 
  -4  16   7     1262.08     1210.63     32.70 o 
  -3  16   7      144.76      159.95     19.02 o 
  -2  16   7       13.58       20.69     10.76 o 
  -1  16   7      455.17      432.25     29.12 o 
   0  16   7       42.33       35.10     12.57 o 
   1  16   7      872.28      828.83     33.79 o 
   2  16   7        0.78       12.81      8.46 o 
   3  16   7       73.91       77.98     17.57 o 
   4  16   7     1741.43     1794.75     58.72 o 
   5  16   7      320.86      290.86     70.71 o 
   6  16   7      251.70      251.31     49.39 o 
  -9  17   7       13.72       51.07     40.26 o 
  -8  17   7       86.70       64.57     24.02 o 
  -7  17   7      201.62      182.23     37.30 o 
  -6  17   7      357.69      402.22     38.33 o 
  -5  17   7        9.54      -19.93     21.18 o 
  -4  17   7     1353.69     1303.33     32.27 o 
  -3  17   7      188.73      230.42     30.18 o 
  -2  17   7     1121.86     1203.21     32.66 o 
  -1  17   7        3.02       -5.99     20.58 o 
   0  17   7      357.40      354.09     24.89 o 
   1  17   7      252.07      249.55     35.76 o 
   2  17   7      257.21      253.61     43.95 o 
   3  17   7       10.47       20.91     14.37 o 
   4  17   7      765.33      671.31     52.23 o 
   5  17   7       46.74        8.59     19.09 o 
   6  17   7       15.77       40.73     17.93 o 
  -8  18   7      151.12      131.36     28.36 o 
  -7  18   7      515.13      506.80     40.78 o 
  -6  18   7        0.02       27.01     20.38 o 
  -5  18   7     1040.36     1091.52     43.19 o 
  -4  18   7      672.64      619.52     25.91 o 
  -3  18   7       13.90       48.46     18.37 o 
  -2  18   7      103.04       91.13     14.73 o 
  -1  18   7      376.97      408.13     26.30 o 
   0  18   7      139.53      126.43     19.32 o 
   1  18   7      402.32      386.55     28.85 o 
   2  18   7        4.54       17.91     33.13 o 
   3  18   7      966.48     1046.31     40.98 o 
   4  18   7       86.66       97.22     25.47 o 
   5  18   7      543.20      489.25     73.49 o 
  -8  19   7       43.37       47.09     39.29 o 
  -7  19   7       17.61       48.17     47.26 o 
  -6  19   7      270.12      228.85     27.59 o 
  -5  19   7      251.74      240.59     27.54 o 
  -4  19   7       11.61       42.69     24.40 o 
  -3  19   7        3.22       15.90     13.14 o 
  -2  19   7     1257.84     1306.81     43.37 o 
  -1  19   7      904.56      916.20     30.48 o 
   0  19   7        6.51        7.67     11.59 o 
   1  19   7      364.62      404.29     64.66 o 
   2  19   7        7.56       11.97     17.27 o 
   3  19   7      353.35      313.80     57.49 o 
   4  19   7      138.71       75.35     42.19 o 
   5  19   7        0.02       23.47     19.02 o 
  -7  20   7      530.34      564.74     61.64 o 
  -6  20   7        5.14       29.00     33.78 o 
  -5  20   7       29.38       67.96     53.28 o 
  -4  20   7      546.44      610.92     70.29 o 
  -3  20   7      338.26      300.08     26.98 o 
  -2  20   7        0.06       48.00     39.98 o 
  -1  20   7      667.24      685.77     47.88 o 
   0  20   7        4.48       21.62     13.42 o 
   1  20   7       20.96       33.63     19.56 o 
   2  20   7        0.73       23.88     44.78 o 
   3  20   7      356.24      348.68     76.17 o 
   4  20   7      810.30      868.69     83.88 o 
  -6  21   7      110.39       45.32     36.45 o 
  -5  21   7       33.54       76.37     46.18 o 
  -4  21   7        1.64       42.42     37.70 o 
  -3  21   7       74.14       26.90     39.01 o 
  -2  21   7      302.23      253.25     59.68 o 
  -1  21   7       62.13       20.83     15.72 o 
   0  21   7       45.70       29.63     32.21 o 
   1  21   7       37.18       13.31     18.16 o 
   2  21   7     1354.40     1168.52     65.15 o 
   3  21   7      124.66       66.51     61.73 o 
  -5  22   7        6.47       17.63     32.30 o 
  -4  22   7       11.59       63.80     50.04 o 
  -3  22   7      732.69      770.08     67.56 o 
  -2  22   7       13.90       17.41     11.90 o 
  -1  22   7      260.73      227.17     28.02 o 
   0  22   7       87.80      111.17     31.82 o 
   1  22   7      154.58      125.01     43.64 o 
   2  22   7        9.56        0.37     20.49 o 
  -4  23   7      118.10      132.33     50.04 o 
  -3  23   7       15.22       24.91     33.66 o 
  -2  23   7       64.67       53.57     47.82 o 
  -1  23   7       14.20       18.42     14.45 o 
   0  23   7      659.06      696.39     75.35 o 
   1  23   7      414.69      360.50     64.33 o 
 -12   0   8     3527.54     3395.95    120.90 o 
 -10   0   8       50.47       65.68     51.35 o 
  -8   0   8      416.89      348.37     25.84 o 
  -6   0   8      786.01      797.15     22.57 o 
  -4   0   8     2269.79     2355.74    103.24 o 
  -2   0   8     1919.11     1733.72     55.92 o 
   0   0   8       14.60       35.42     26.39 o 
   2   0   8     2294.02     2165.32     60.02 o 
   4   0   8      923.83      871.69     48.55 o 
   6   0   8     3288.62     3509.37    123.14 o 
   8   0   8      468.65      531.19     47.06 o 
 -12   1   8       36.38       34.80     30.37 o 
 -11   1   8       49.26       96.91     34.24 o 
 -10   1   8      126.33      186.48    106.48 o 
  -9   1   8      238.03      204.53     18.97 o 
  -8   1   8      184.45      210.92     23.24 o 
  -7   1   8      615.78      631.26     27.73 o 
  -6   1   8      942.21      845.05     21.37 o 
  -5   1   8      156.92      147.06     15.02 o 
  -4   1   8      518.24      620.79     20.25 o 
  -3   1   8        7.48       17.56      9.48 o 
  -2   1   8       34.66       47.35     11.02 o 
  -1   1   8     1124.31     1277.38     28.14 o 
   0   1   8     4453.86     4684.54     54.93 o 
   1   1   8     6108.30     6256.49     78.05 o 
   2   1   8       82.57       37.74     15.94 o 
   3   1   8      457.54      494.09     33.60 o 
   4   1   8     3950.94     3870.96     86.15 o 
   5   1   8     1447.82     1385.75     49.21 o 
   6   1   8      404.19      443.61     50.01 o 
   7   1   8      995.58      896.94     69.13 o 
   8   1   8      209.96      230.43     33.22 o 
   9   1   8     2312.18     2414.37     55.05 o 
 -12   2   8      625.05      561.81     58.62 o 
 -11   2   8      135.56      148.84     34.01 o 
 -10   2   8       60.50       38.28     17.67 o 
  -9   2   8     1572.81     1524.65     52.73 o 
  -8   2   8       11.97       41.41     25.58 o 
  -7   2   8        8.94       12.02      5.49 o 
  -6   2   8      157.76      194.26     31.23 o 
  -5   2   8     2539.18     2636.55     57.57 o 
  -4   2   8       29.90       30.60      5.44 o 
  -3   2   8       62.96       66.55      8.80 o 
  -2   2   8      430.96      387.49     12.89 o 
  -1   2   8     2905.48     2914.04     39.89 o 
   0   2   8       40.39       40.06     15.72 o 
   1   2   8     2387.12     2274.88     47.76 o 
   2   2   8     1134.92     1208.41     39.77 o 
   3   2   8      323.20      343.43     28.89 o 
   4   2   8       14.47       20.95     19.29 o 
   5   2   8      728.81      724.95     31.07 o 
   6   2   8     3883.20     3842.91     64.83 o 
   7   2   8      474.13      484.58     28.13 o 
   8   2   8      547.03      573.28     36.85 o 
   9   2   8      908.88      880.23     63.60 o 
 -12   3   8       24.56       93.13     41.03 o 
 -11   3   8       75.37       91.37     38.40 o 
 -10   3   8      825.76      770.31     68.78 o 
  -9   3   8     1291.40     1205.63     48.16 o 
  -8   3   8      507.47      453.07     47.62 o 
  -7   3   8      202.71      160.17     15.53 o 
  -6   3   8     2590.16     2609.11     43.43 o 
  -5   3   8     5825.71     5862.30     85.31 o 
  -4   3   8     4116.36     4187.23    124.00 o 
  -3   3   8     2216.40     2229.13     40.12 o 
  -2   3   8     1025.10     1045.96     26.41 o 
  -1   3   8     3683.17     3681.07     45.43 o 
   0   3   8     4518.27     4398.39     55.83 o 
   1   3   8       34.92       65.50     18.22 o 
   2   3   8     1498.68     1453.89     43.60 o 
   3   3   8      349.53      365.00     30.78 o 
   4   3   8      209.64      188.97     26.68 o 
   5   3   8      321.79      361.18     30.77 o 
   6   3   8      237.31      246.06     28.33 o 
   7   3   8      327.48      351.65     29.65 o 
   8   3   8      434.06      384.89     34.29 o 
   9   3   8        5.21       20.42     18.82 o 
 -12   4   8      379.24      365.73     52.19 o 
 -11   4   8      879.38      839.68     51.49 o 
 -10   4   8      509.98      439.89     37.42 o 
  -9   4   8      791.38      701.71     45.48 o 
  -8   4   8      508.17      580.34     28.50 o 
  -7   4   8     1354.93     1344.06     35.31 o 
  -6   4   8     8729.25     8793.90    160.72 o 
  -5   4   8      115.98      133.20     15.75 o 
  -4   4   8      498.17      416.92     19.35 o 
  -3   4   8      803.73      962.47     19.63 o 
  -2   4   8     3435.60     3510.42     48.81 o 
  -1   4   8      199.41      184.65     23.08 o 
   0   4   8     3939.01     3944.20     63.72 o 
   1   4   8     3094.83     3244.47     69.33 o 
   2   4   8     4165.66     4178.87     82.77 o 
   3   4   8      161.01      152.29     25.77 o 
   4   4   8       52.26       57.06     28.05 o 
   5   4   8      671.69      693.46     40.50 o 
   6   4   8       23.91       68.09     25.98 o 
   7   4   8      215.83      243.12     35.71 o 
   8   4   8      168.19      139.92     30.56 o 
   9   4   8       52.48       67.16     32.56 o 
 -12   5   8      159.39      146.52     40.67 o 
 -11   5   8      714.10      766.73     53.54 o 
 -10   5   8      806.76      774.74     76.15 o 
  -9   5   8     3064.62     3085.40     72.48 o 
  -8   5   8        1.21       -5.89     14.37 o 
  -7   5   8      124.67      150.38     25.23 o 
  -6   5   8       34.85       49.75     25.36 o 
  -5   5   8     8994.99     9373.43    129.49 o 
  -4   5   8       98.50       67.88     15.94 o 
  -3   5   8     4299.79     4335.46     82.41 o 
  -2   5   8      915.32      940.89     21.25 o 
  -1   5   8     9492.14     9782.18    125.52 o 
   0   5   8        0.86        1.24     11.22 o 
   1   5   8      250.86      270.64     32.38 o 
   2   5   8     2003.52     2044.15     51.80 o 
   3   5   8     1210.69     1151.67     35.31 o 
   4   5   8     1624.74     1551.13     61.88 o 
   5   5   8     1346.55     1366.35     42.58 o 
   6   5   8      106.23      165.98     27.23 o 
   7   5   8      265.84      237.54     28.95 o 
   8   5   8      144.44      249.67     30.86 o 
 -12   6   8       32.59       35.19     23.25 o 
 -11   6   8       31.85       17.85     28.73 o 
 -10   6   8      777.79      702.92     45.37 o 
  -9   6   8      754.06      734.83     38.27 o 
  -8   6   8     2698.22     2812.30     56.23 o 
  -7   6   8      202.82      153.11     35.48 o 
  -6   6   8     6321.70     6319.82    121.85 o 
  -5   6   8     1102.53     1132.07     39.70 o 
  -4   6   8     2970.73     3002.97     85.20 o 
  -3   6   8       68.62       66.69      8.59 o 
  -2   6   8     2202.43     2279.06     40.59 o 
  -1   6   8     2092.46     2164.90     41.93 o 
   0   6   8     1591.47     1414.87     38.76 o 
   1   6   8       89.96      121.79     23.73 o 
   2   6   8     1272.82     1361.37     44.60 o 
   3   6   8     4590.46     4724.64    103.28 o 
   4   6   8     1547.30     1578.14     42.12 o 
   5   6   8      759.64      687.27     37.69 o 
   6   6   8      590.96      571.10     31.79 o 
   7   6   8      577.56      496.12     37.51 o 
   8   6   8      634.66      736.33     64.84 o 
 -12   7   8      360.38      307.40     56.55 o 
 -11   7   8       14.72       28.95     21.39 o 
 -10   7   8        0.29        6.11     13.20 o 
  -9   7   8     2018.41     2052.23     45.36 o 
  -8   7   8        6.41       30.21     16.59 o 
  -7   7   8     1106.09     1089.28     41.09 o 
  -6   7   8     3036.15     3112.17     83.31 o 
  -5   7   8     3598.00     3565.34     76.40 o 
  -4   7   8      508.40      554.73     32.58 o 
  -3   7   8     1074.39     1102.67     27.76 o 
  -2   7   8       13.37       10.49      6.74 o 
  -1   7   8     4570.18     4734.84     70.40 o 
   0   7   8     1282.94     1239.83     37.23 o 
   1   7   8     3319.55     3257.86     55.97 o 
   2   7   8     3128.05     3132.69     67.74 o 
   3   7   8     2933.20     2856.70     69.30 o 
   4   7   8      426.69      383.16     33.68 o 
   5   7   8       43.82       55.56     18.79 o 
   6   7   8       52.65       62.16     20.60 o 
   7   7   8       74.89       95.88     28.10 o 
   8   7   8      984.78      998.66     47.20 o 
 -12   8   8     1564.84     1580.91    137.30 o 
 -11   8   8     1090.11     1105.00    137.96 o 
 -10   8   8      970.46      961.68     65.84 o 
  -9   8   8      918.52      931.32     44.36 o 
  -8   8   8       34.22       58.06     31.30 o 
  -7   8   8      350.80      305.35     35.11 o 
  -6   8   8       54.65       85.33     25.22 o 
  -5   8   8      140.04       87.85     25.62 o 
  -4   8   8     3443.65     3544.25     73.50 o 
  -3   8   8      101.86       93.17     16.53 o 
  -2   8   8     3107.94     3002.71     64.15 o 
  -1   8   8      986.23     1113.16     35.41 o 
   0   8   8       90.30       93.29     20.02 o 
   1   8   8      759.00      787.96     37.06 o 
   2   8   8      323.00      315.32     33.00 o 
   3   8   8      316.09      311.33     32.33 o 
   4   8   8     1653.10     1666.23     45.25 o 
   5   8   8      736.67      775.63     39.40 o 
   6   8   8      657.48      681.58     34.34 o 
   7   8   8      658.19      643.41     44.66 o 
   8   8   8       22.01       66.48     24.22 o 
 -11   9   8       87.51       84.89     27.39 o 
 -10   9   8     1507.70     1440.78     50.84 o 
  -9   9   8      813.77      821.53     40.50 o 
  -8   9   8       98.95       98.49     24.46 o 
  -7   9   8     3207.72     3185.53     70.28 o 
  -6   9   8      182.75      189.33     27.12 o 
  -5   9   8      825.74      858.85     39.38 o 
  -4   9   8       53.95       45.05     19.03 o 
  -3   9   8      184.08      177.93     13.01 o 
  -2   9   8      417.85      404.43     16.19 o 
  -1   9   8      307.99      295.77     22.53 o 
   0   9   8      396.41      359.94     36.09 o 
   1   9   8     1466.76     1434.06     38.52 o 
   2   9   8      412.23      476.30     38.28 o 
   3   9   8     1655.68     1733.46     52.81 o 
   4   9   8      524.39      562.56     33.72 o 
   5   9   8       14.96       35.52     23.24 o 
   6   9   8       51.69       57.00     19.55 o 
   7   9   8      485.84      520.00     51.26 o 
   8   9   8        7.15        1.99     20.74 o 
 -11  10   8      107.73      121.18     25.96 o 
 -10  10   8      119.50       95.98     20.63 o 
  -9  10   8       38.74       56.90     19.60 o 
  -8  10   8       53.73       31.54     22.67 o 
  -7  10   8      150.39      157.03     27.43 o 
  -6  10   8      755.22      764.03     34.63 o 
  -5  10   8      993.11      980.23     36.37 o 
  -4  10   8     1131.86     1082.94     40.24 o 
  -3  10   8       23.21       24.17     11.46 o 
  -2  10   8     1916.80     1903.26     42.22 o 
  -1  10   8      191.95      252.95     27.34 o 
   0  10   8        5.39       13.27     20.83 o 
   1  10   8     1187.22     1149.88     31.71 o 
   2  10   8        6.66       25.19     11.43 o 
   3  10   8     2162.64     2168.72     60.44 o 
   4  10   8      504.79      550.44     32.35 o 
   5  10   8      596.34      657.12     37.84 o 
   6  10   8     2168.22     2185.00     47.95 o 
   7  10   8      543.40      549.39     36.92 o 
   8  10   8       68.44       75.02     23.17 o 
 -11  11   8      674.49      669.58     43.00 o 
 -10  11   8      609.60      547.76     48.24 o 
  -9  11   8       90.45      106.26     23.35 o 
  -8  11   8        0.07       36.29     25.85 o 
  -7  11   8      111.55      109.11     23.82 o 
  -6  11   8     1459.03     1386.55     44.55 o 
  -5  11   8      426.50      407.26     31.40 o 
  -4  11   8      300.60      246.03     37.23 o 
  -3  11   8     1044.18     1029.35     38.29 o 
  -2  11   8     2156.96     2200.21     40.12 o 
  -1  11   8      877.53      945.14     30.00 o 
   0  11   8       22.90       19.95     13.16 o 
   1  11   8       62.07       65.16     17.59 o 
   2  11   8      463.99      479.30     31.40 o 
   3  11   8      331.72      348.97     34.27 o 
   4  11   8      118.52      138.14     21.84 o 
   5  11   8      922.16      849.31     39.67 o 
   6  11   8      215.63      194.49     26.61 o 
   7  11   8     1151.30     1089.63     39.25 o 
 -11  12   8       19.33       31.14     21.23 o 
 -10  12   8      332.99      291.01     28.90 o 
  -9  12   8      123.54      140.14     25.26 o 
  -8  12   8     1321.20     1337.78     70.21 o 
  -7  12   8       28.56       31.16     16.18 o 
  -6  12   8      378.22      367.71     39.23 o 
  -5  12   8       66.99       52.60     19.84 o 
  -4  12   8      754.12      756.97     25.75 o 
  -3  12   8      666.06      687.52     31.68 o 
  -2  12   8       53.42       54.29     15.49 o 
  -1  12   8      383.93      421.03     27.17 o 
   0  12   8       30.93       27.43     12.18 o 
   1  12   8      619.83      665.40     30.60 o 
   2  12   8     1377.01     1456.66     51.37 o 
   3  12   8     1014.25     1035.41     34.62 o 
   4  12   8       13.19       24.65     20.77 o 
   5  12   8      251.86      289.52     29.56 o 
   6  12   8     1337.45     1284.40     46.34 o 
   7  12   8      325.77      317.27     35.47 o 
 -10  13   8       59.33       85.11     22.11 o 
  -9  13   8        5.42       24.61     16.23 o 
  -8  13   8      210.21      190.58     25.44 o 
  -7  13   8       51.43       51.07     19.09 o 
  -6  13   8      349.13      314.12     29.20 o 
  -5  13   8     1329.65     1318.59     58.87 o 
  -4  13   8       47.51       51.03     11.29 o 
  -3  13   8     1980.54     1976.49     45.84 o 
  -2  13   8      994.61     1054.13     30.67 o 
  -1  13   8       39.22       40.31     12.49 o 
   0  13   8      322.20      276.83     23.04 o 
   1  13   8       32.34       29.61     12.60 o 
   2  13   8      486.70      447.99     46.30 o 
   3  13   8      432.04      437.36     29.81 o 
   4  13   8      258.38      301.71     26.55 o 
   5  13   8     1456.17     1496.07     49.66 o 
   6  13   8        8.95       26.77     15.90 o 
   7  13   8      727.53      789.63     42.83 o 
 -10  14   8        9.09       15.87     17.00 o 
  -9  14   8      104.45      115.65     25.64 o 
  -8  14   8      422.11      450.18     33.69 o 
  -7  14   8       15.59       13.25     16.77 o 
  -6  14   8     1806.67     1775.80     45.30 o 
  -5  14   8      160.87      171.90     24.51 o 
  -4  14   8      735.04      648.11     29.26 o 
  -3  14   8      522.13      445.23     22.86 o 
  -2  14   8      534.80      515.94     25.23 o 
  -1  14   8      655.14      672.37     27.89 o 
   0  14   8      688.79      667.90     22.90 o 
   1  14   8      258.75      273.29     27.10 o 
   2  14   8     4181.03     4344.93    135.40 o 
   3  14   8      167.53      169.42     26.20 o 
   4  14   8       23.63       59.58     24.89 o 
   5  14   8      840.44      791.92     55.01 o 
   6  14   8      411.41      442.97     89.54 o 
 -10  15   8      160.51      162.34     29.26 o 
  -9  15   8      233.34      279.24     42.96 o 
  -8  15   8       46.58       83.18     37.42 o 
  -7  15   8     1312.24     1398.43     58.74 o 
  -6  15   8        0.25       12.73     14.78 o 
  -5  15   8     1057.08     1029.72     32.53 o 
  -4  15   8      328.47      319.35     48.09 o 
  -3  15   8      421.04      404.56     47.71 o 
  -2  15   8      461.16      399.33     23.73 o 
  -1  15   8      212.54      221.53     19.54 o 
   0  15   8      583.10      574.91     35.36 o 
   1  15   8     1102.46     1096.05     38.36 o 
   2  15   8      535.80      540.97     32.63 o 
   3  15   8      259.52      313.24     56.21 o 
   4  15   8     1211.35     1100.49     43.56 o 
   5  15   8      133.80      108.83     25.02 o 
   6  15   8       96.35      107.46     28.45 o 
  -9  16   8      593.60      620.21     48.19 o 
  -8  16   8      699.59      595.46     65.68 o 
  -7  16   8      121.15      154.75     37.43 o 
  -6  16   8      733.08      749.29     45.83 o 
  -5  16   8      125.40       66.43     25.73 o 
  -4  16   8     1239.49     1268.20     72.50 o 
  -3  16   8       31.90       44.40     15.78 o 
  -2  16   8      467.63      556.07     28.53 o 
  -1  16   8      429.23      432.55     27.57 o 
   0  16   8      787.56      769.04     34.36 o 
   1  16   8      159.84      186.14     30.60 o 
   2  16   8      928.73      967.21     61.11 o 
   3  16   8       47.81       21.14     19.50 o 
   4  16   8      685.60      605.26     40.98 o 
   5  16   8      177.41       72.60     31.04 o 
   6  16   8       78.07       54.73     27.87 o 
  -9  17   8      350.14      334.83     54.08 o 
  -8  17   8       27.98       30.00     21.63 o 
  -7  17   8      389.46      369.55     65.15 o 
  -6  17   8       75.16       18.25     15.16 o 
  -5  17   8     2839.94     2930.05     64.54 o 
  -4  17   8      212.96      227.19     32.74 o 
  -3  17   8       58.13       30.09     12.40 o 
  -2  17   8      283.34      275.67     29.84 o 
  -1  17   8     1676.60     1648.24     84.62 o 
   0  17   8       21.82       31.88     10.18 o 
   1  17   8     1026.36     1051.35     38.40 o 
   2  17   8      472.79      487.69     46.13 o 
   3  17   8      315.38      321.69     61.30 o 
   4  17   8        0.10        3.68     15.58 o 
   5  17   8       71.49       37.93     25.57 o 
  -8  18   8       99.08       86.34     26.62 o 
  -7  18   8       18.36        4.68     20.17 o 
  -6  18   8      271.98      292.59     48.38 o 
  -5  18   8        2.51       55.10     37.30 o 
  -4  18   8     2370.95     2474.14     99.63 o 
  -3  18   8       19.82       21.31     26.19 o 
  -2  18   8     1151.18     1306.45     75.63 o 
  -1  18   8      737.73      737.62     84.36 o 
   0  18   8      773.42      779.22     36.82 o 
   1  18   8       15.70       23.36     14.86 o 
   2  18   8        7.77       14.37      9.69 o 
   3  18   8      246.34      231.64     28.72 o 
   4  18   8      696.88      732.83    100.31 o 
  -7  19   8       11.95       22.11     17.57 o 
  -6  19   8       31.92       62.39     25.89 o 
  -5  19   8      817.46      906.45     51.17 o 
  -4  19   8      438.42      454.00     34.39 o 
  -3  19   8        2.40       50.86     23.70 o 
  -2  19   8       85.27       72.39     18.20 o 
  -1  19   8      776.27      740.13     84.05 o 
   0  19   8        5.60      -11.75     11.75 o 
   1  19   8       14.47       32.21     21.00 o 
   2  19   8       82.16      112.46     68.95 o 
   3  19   8      671.46      751.84    135.63 o 
   4  19   8      191.76      194.10     56.50 o 
  -7  20   8      181.48       57.89     33.84 o 
  -6  20   8      138.73      131.59     45.95 o 
  -5  20   8      355.83      333.52     54.42 o 
  -4  20   8       21.74       17.00     38.21 o 
  -3  20   8      149.73      223.54     68.64 o 
  -2  20   8      195.34      169.91     50.44 o 
  -1  20   8       79.60       94.23     50.55 o 
   0  20   8      136.90      160.85     90.56 o 
   1  20   8      179.10      180.32     44.17 o 
   2  20   8      255.72      238.13     58.12 o 
   3  20   8        0.11       30.16     18.42 o 
  -6  21   8      966.76     1098.49     87.69 o 
  -5  21   8      443.57      449.41     86.32 o 
  -4  21   8      124.40       88.14     37.08 o 
  -3  21   8      353.23      395.96     64.88 o 
  -2  21   8      371.80      379.13     62.21 o 
  -1  21   8       94.63      137.05     51.69 o 
   0  21   8        1.58      112.08     51.69 o 
   1  21   8      118.65       94.84     31.16 o 
   2  21   8       23.04       24.25     20.59 o 
  -4  22   8       81.17       25.76     34.06 o 
  -3  22   8       14.31      -29.74     34.57 o 
  -2  22   8       50.54      120.78     49.64 o 
  -1  22   8      290.50      263.57     92.95 o 
   0  22   8       75.21       79.25     57.78 o 
   1  22   8       35.70       45.06     25.92 o 
 -11   0   9     1241.48     1154.79     97.18 o 
  -9   0   9      531.82      510.49     75.46 o 
  -7   0   9     5524.66     5559.83    268.86 o 
  -5   0   9      500.25      473.80     39.94 o 
  -3   0   9       56.51       49.12     11.95 o 
  -1   0   9      541.33      644.59     36.95 o 
   1   0   9     3003.03     3125.66     78.13 o 
   3   0   9       67.99       50.01     28.79 o 
   5   0   9      624.66      713.93     46.29 o 
   7   0   9     1084.98     1011.19     50.98 o 
 -12   1   9     3028.89     2831.01    103.30 o 
 -11   1   9      173.57      244.50     46.84 o 
 -10   1   9      649.92      839.51     56.36 o 
  -9   1   9     1540.82     1552.97     97.95 o 
  -8   1   9      170.89      117.54     26.75 o 
  -7   1   9      102.89       98.94     21.94 o 
  -6   1   9     2186.96     2135.74     37.58 o 
  -5   1   9       83.40       77.46      9.47 o 
  -4   1   9       45.39       43.40      8.71 o 
  -3   1   9        0.84       14.36     11.23 o 
  -2   1   9     1771.30     1687.03     36.24 o 
  -1   1   9     1387.39     1222.55     45.83 o 
   0   1   9     2953.43     3030.13     53.72 o 
   1   1   9     1548.74     1537.35     37.64 o 
   2   1   9     1019.33      985.76     47.92 o 
   3   1   9      801.84      754.51     30.84 o 
   4   1   9      311.07      290.82     27.33 o 
   5   1   9       96.25       61.70     19.67 o 
   6   1   9     1159.38     1200.42     40.66 o 
   7   1   9      296.73      319.20     31.27 o 
   8   1   9        3.87       44.21     19.16 o 
 -12   2   9      138.02      147.67     46.46 o 
 -11   2   9      551.26      563.43     54.87 o 
 -10   2   9       39.80      117.50     34.56 o 
  -9   2   9     1141.85     1090.86    123.49 o 
  -8   2   9        3.61       12.47      8.57 o 
  -7   2   9      668.29      629.80     29.28 o 
  -6   2   9     1837.80     1740.25     49.94 o 
  -5   2   9      695.60      726.59     31.43 o 
  -4   2   9      332.55      297.01      9.61 o 
  -3   2   9       85.90       67.34     13.45 o 
  -2   2   9      568.19      574.53     18.21 o 
  -1   2   9      880.44      872.88     48.23 o 
   0   2   9        5.85       24.80     14.11 o 
   1   2   9      833.60      802.09     30.12 o 
   2   2   9      130.62      142.01     41.50 o 
   3   2   9      958.99      931.14     43.64 o 
   4   2   9      766.89      787.98     42.27 o 
   5   2   9      172.79      166.34     26.59 o 
   6   2   9     3465.40     3279.26     52.16 o 
   7   2   9      804.85      879.21     57.31 o 
   8   2   9        5.84       42.71     17.38 o 
 -12   3   9       78.56       68.31     31.58 o 
 -11   3   9      156.46      131.86     38.35 o 
 -10   3   9      443.77      441.91     99.32 o 
  -9   3   9     2700.07     2571.12     71.11 o 
  -8   3   9     1929.12     1954.15     63.83 o 
  -7   3   9      360.96      355.95     26.82 o 
  -6   3   9       73.58       98.03     15.05 o 
  -5   3   9       60.20       71.40     15.33 o 
  -4   3   9       32.16       38.79      7.27 o 
  -3   3   9      101.97      105.05     13.09 o 
  -2   3   9     2288.68     2347.73     41.50 o 
  -1   3   9     4488.46     4463.07     65.62 o 
   0   3   9     2380.19     2544.65     46.99 o 
   1   3   9     1148.60     1042.47     39.94 o 
   2   3   9     5577.57     5539.03     97.38 o 
   3   3   9      115.34      126.78     28.16 o 
   4   3   9      646.36      632.28     30.04 o 
   5   3   9     1163.65     1167.49     48.80 o 
   6   3   9      931.53     1041.46     48.99 o 
   7   3   9       20.36       41.70     19.02 o 
   8   3   9       52.70       44.98     20.63 o 
 -12   4   9      227.19      287.14     46.61 o 
 -11   4   9       45.32       82.97     38.96 o 
 -10   4   9     1613.29     1559.03     68.71 o 
  -9   4   9     1495.21     1574.05     86.64 o 
  -8   4   9       67.45       70.41     19.17 o 
  -7   4   9     1024.17     1075.83     34.63 o 
  -6   4   9      933.89      869.08     49.54 o 
  -5   4   9     4472.86     4368.14    137.88 o 
  -4   4   9      845.69      825.64     14.54 o 
  -3   4   9      687.40      620.49     29.01 o 
  -2   4   9        2.48        6.80      4.23 o 
  -1   4   9     2399.33     2406.83     46.05 o 
   0   4   9      137.23      184.18     29.05 o 
   1   4   9      417.04      419.67     36.12 o 
   2   4   9     2926.81     2940.02     75.39 o 
   3   4   9     2253.90     2386.39     77.68 o 
   4   4   9        0.45       13.26     22.53 o 
   5   4   9      977.88      973.15     50.90 o 
   6   4   9      551.87      573.44     41.54 o 
   7   4   9       14.54       35.06     22.97 o 
   8   4   9       46.17       59.59     18.51 o 
 -12   5   9        4.16       31.43     30.05 o 
 -11   5   9       14.71       44.03     31.36 o 
 -10   5   9      216.99      262.47     46.00 o 
  -9   5   9       68.41       46.11     16.24 o 
  -8   5   9     3522.12     3709.41     83.52 o 
  -7   5   9      915.38      897.44     38.11 o 
  -6   5   9      645.99      670.83     31.73 o 
  -5   5   9      498.64      478.85     32.92 o 
  -4   5   9     1032.52     1101.99     37.90 o 
  -3   5   9      128.27      131.13     18.87 o 
  -2   5   9      688.48      672.84     18.18 o 
  -1   5   9        0.01       33.70     16.10 o 
   0   5   9     9167.91     9995.83    123.35 o 
   1   5   9       57.67       73.42     17.45 o 
   2   5   9     1142.38     1204.94     39.27 o 
   3   5   9      954.84      979.50     42.27 o 
   4   5   9     2028.97     2108.42     86.16 o 
   5   5   9      379.25      326.85     36.58 o 
   6   5   9      430.32      420.43     29.74 o 
   7   5   9       39.11       78.32     21.57 o 
   8   5   9     1124.98     1081.32     42.39 o 
 -12   6   9       79.55       63.73     35.22 o 
 -11   6   9      310.29      333.04     71.79 o 
 -10   6   9      540.03      620.45     93.69 o 
  -9   6   9      854.88      871.96     49.57 o 
  -8   6   9      363.43      341.60     30.41 o 
  -7   6   9     1000.53      935.79     47.92 o 
  -6   6   9     2098.80     2031.67     67.89 o 
  -5   6   9     3420.56     3277.66     76.44 o 
  -4   6   9      607.06      688.91     34.98 o 
  -3   6   9       44.85       46.41     13.66 o 
  -2   6   9     1402.22     1328.80     43.06 o 
  -1   6   9     5201.03     5171.98     77.36 o 
   0   6   9      108.57      126.43     31.17 o 
   1   6   9     2708.57     2791.50     60.67 o 
   2   6   9       67.27       82.03     28.40 o 
   3   6   9     3816.46     3802.77     80.87 o 
   4   6   9        0.78       17.99     15.68 o 
   5   6   9     2156.58     2176.28     46.87 o 
   6   6   9       96.28      105.41     23.14 o 
   7   6   9       95.03       66.17     19.36 o 
   8   6   9       64.58       59.59     23.44 o 
 -12   7   9       94.68       96.77     42.51 o 
 -11   7   9      433.30      438.02     52.36 o 
 -10   7   9        4.46       27.32     18.75 o 
  -9   7   9     1416.78     1338.30     41.48 o 
  -8   7   9      776.88      772.04     45.43 o 
  -7   7   9        0.78        0.14     17.30 o 
  -6   7   9      528.32      520.01     34.75 o 
  -5   7   9       66.48       59.45     24.92 o 
  -4   7   9     8746.96     9663.66    189.88 o 
  -3   7   9        3.11       16.92      8.80 o 
  -2   7   9      578.74      555.61     22.90 o 
  -1   7   9     1448.39     1372.52     36.02 o 
   0   7   9     3303.72     3293.20     64.75 o 
   1   7   9      279.85      258.46     34.17 o 
   2   7   9      751.98      710.94     37.25 o 
   3   7   9      147.49      215.52     32.45 o 
   4   7   9     3310.26     3322.94     67.80 o 
   5   7   9      120.85       99.98     26.05 o 
   6   7   9      120.10      107.28     23.56 o 
   7   7   9       92.00      114.04     40.39 o 
   8   7   9      132.38      156.01     27.08 o 
 -11   8   9       17.67       14.84     37.82 o 
 -10   8   9      428.98      429.92     33.47 o 
  -9   8   9      680.97      761.25     42.46 o 
  -8   8   9      198.40      215.14     26.35 o 
  -7   8   9      118.11      130.30     26.59 o 
  -6   8   9     2460.67     2466.59     66.57 o 
  -5   8   9      547.03      567.47     59.43 o 
  -4   8   9      467.89      515.92     38.72 o 
  -3   8   9      302.52      305.36     15.35 o 
  -2   8   9      986.68      984.55     30.40 o 
  -1   8   9     3485.40     3501.29     74.05 o 
   0   8   9      153.58      127.11     33.82 o 
   1   8   9       27.22       30.14     15.51 o 
   2   8   9        4.03       20.81     15.81 o 
   3   8   9      422.15      400.55     37.57 o 
   4   8   9        1.53        0.65     18.59 o 
   5   8   9      290.98      355.03     32.98 o 
   6   8   9      397.46      453.18     32.20 o 
   7   8   9      253.67      270.36     36.08 o 
 -11   9   9       60.22       33.16     31.90 o 
 -10   9   9      609.33      578.24     33.60 o 
  -9   9   9     1171.77     1181.81     62.40 o 
  -8   9   9       30.41       46.33     25.50 o 
  -7   9   9        6.46        5.54     17.28 o 
  -6   9   9      511.99      504.45     28.23 o 
  -5   9   9     3216.76     3283.47     69.83 o 
  -4   9   9      768.25      727.72     45.22 o 
  -3   9   9      257.13      248.29     13.35 o 
  -2   9   9      839.13      814.65     44.31 o 
  -1   9   9     2565.47     2644.91     56.17 o 
   0   9   9      609.62      512.94     49.76 o 
   1   9   9     1188.02     1268.65     39.73 o 
   2   9   9     4062.88     4077.65     66.80 o 
   3   9   9      640.15      622.44     37.42 o 
   4   9   9     1610.70     1684.02     47.89 o 
   5   9   9      555.89      645.24     35.42 o 
   6   9   9     1212.69     1171.68     41.63 o 
   7   9   9       21.68       45.96     22.30 o 
 -11  10   9      909.75      923.22     53.75 o 
 -10  10   9     1334.27     1355.99     62.75 o 
  -9  10   9      430.27      549.98     44.39 o 
  -8  10   9       31.19       45.20     20.64 o 
  -7  10   9      256.65      284.27     31.49 o 
  -6  10   9       62.00       41.21     18.35 o 
  -5  10   9      103.42       92.99     19.76 o 
  -4  10   9       80.05       82.75     14.24 o 
  -3  10   9       24.03       50.45     11.22 o 
  -2  10   9      919.12      973.03     34.67 o 
  -1  10   9      324.36      350.02     24.63 o 
   0  10   9      733.24      736.18     34.73 o 
   1  10   9      116.46      168.42     31.32 o 
   2  10   9      216.13      227.49     28.13 o 
   3  10   9        2.86       24.86     15.76 o 
   4  10   9       11.87       33.85     17.59 o 
   5  10   9       33.96       45.21     17.66 o 
   6  10   9       54.69       97.18     24.33 o 
   7  10   9      105.67      105.58     24.01 o 
 -11  11   9      489.60      434.80     59.50 o 
 -10  11   9      503.48      464.26     34.41 o 
  -9  11   9       37.61       55.06     21.63 o 
  -8  11   9      608.29      676.78     33.22 o 
  -7  11   9       90.76       83.01     22.52 o 
  -6  11   9      695.03      731.28     37.97 o 
  -5  11   9      297.18      284.76     34.82 o 
  -4  11   9       27.85       33.51      9.27 o 
  -3  11   9      185.03      180.32     18.71 o 
  -2  11   9     1861.02     1765.45     53.61 o 
  -1  11   9      639.38      672.57     26.29 o 
   0  11   9     1220.86     1137.27     40.15 o 
   1  11   9       78.81       79.83     20.53 o 
   2  11   9        3.96       10.74     12.40 o 
   3  11   9     1004.80      985.99     37.01 o 
   4  11   9      179.98      160.82     27.92 o 
   5  11   9        3.32       45.95     21.39 o 
   6  11   9      598.31      603.54     59.40 o 
   7  11   9      643.08      688.79     34.05 o 
 -10  12   9      130.61      127.44     25.56 o 
  -9  12   9      102.26      100.33     20.64 o 
  -8  12   9       99.78      111.98     22.89 o 
  -7  12   9      305.17      307.92     25.43 o 
  -6  12   9      118.22       76.75     24.06 o 
  -5  12   9      234.39      203.81     25.84 o 
  -4  12   9      894.14      876.44     56.28 o 
  -3  12   9        4.02       32.43     14.39 o 
  -2  12   9      194.95      178.51     27.25 o 
  -1  12   9      599.30      598.18     25.02 o 
   0  12   9      359.89      334.18     26.56 o 
   1  12   9      286.52      284.57     27.89 o 
   2  12   9       64.07       48.53     10.97 o 
   3  12   9     1584.49     1584.21     40.75 o 
   4  12   9       20.54       38.36     15.15 o 
   5  12   9      178.29      161.91     28.33 o 
   6  12   9       68.65       90.95     23.12 o 
 -10  13   9      446.62      481.14     39.93 o 
  -9  13   9       19.54       46.60     21.66 o 
  -8  13   9     1483.43     1494.29     41.44 o 
  -7  13   9        0.35      -15.50     15.99 o 
  -6  13   9      791.53      853.71     68.91 o 
  -5  13   9     1797.31     1797.42     50.96 o 
  -4  13   9      220.29      267.10     26.47 o 
  -3  13   9        0.88       11.95      7.48 o 
  -2  13   9      633.13      585.43     31.71 o 
  -1  13   9     2466.12     2431.95     42.78 o 
   0  13   9     1318.59     1299.09     42.54 o 
   1  13   9      790.03      785.92     64.72 o 
   2  13   9      260.68      337.43     36.11 o 
   3  13   9       18.77       26.09     10.93 o 
   4  13   9      232.34      267.46     35.62 o 
   5  13   9      846.63      830.72     36.12 o 
   6  13   9      983.53      937.56     50.60 o 
 -10  14   9       63.09       76.53     26.80 o 
  -9  14   9       34.87       35.03     17.37 o 
  -8  14   9        0.01       13.91     18.71 o 
  -7  14   9      772.58      779.17     35.42 o 
  -6  14   9       99.03       71.87     25.34 o 
  -5  14   9     3797.94     3763.69     90.22 o 
  -4  14   9       37.91       46.54     19.20 o 
  -3  14   9      363.35      463.88     24.26 o 
  -2  14   9      581.18      644.91     24.35 o 
  -1  14   9     2017.41     1983.87     63.96 o 
   0  14   9      136.76      171.14     21.27 o 
   1  14   9      548.49      432.53     38.25 o 
   2  14   9      503.20      529.81     45.88 o 
   3  14   9     1153.36     1017.82     85.16 o 
   4  14   9      177.99      153.23     33.95 o 
   5  14   9       20.38       46.92     25.18 o 
   6  14   9      194.40      185.81     47.50 o 
  -9  15   9      234.08      246.59     33.67 o 
  -8  15   9      336.96      330.74     36.54 o 
  -7  15   9      360.60      330.17     58.43 o 
  -6  15   9      544.61      568.70     43.17 o 
  -5  15   9      570.26      670.48     43.93 o 
  -4  15   9      187.39      219.13     25.40 o 
  -3  15   9      355.73      359.55     23.77 o 
  -2  15   9      393.45      407.94     26.15 o 
  -1  15   9      408.76      402.63     24.90 o 
   0  15   9     1091.75     1028.58     32.29 o 
   1  15   9      781.34      769.80     61.38 o 
   2  15   9      907.40      968.15     70.65 o 
   3  15   9      129.39      109.84     30.14 o 
   4  15   9        5.51       27.79     16.75 o 
   5  15   9      366.79      361.30     53.60 o 
  -9  16   9      157.18      145.90     35.75 o 
  -8  16   9       41.85       48.33     19.82 o 
  -7  16   9      219.08      237.39     36.65 o 
  -6  16   9       12.23       39.06     23.07 o 
  -5  16   9      861.82      891.75     45.89 o 
  -4  16   9      227.38      254.50     36.70 o 
  -3  16   9        3.73        9.22     11.99 o 
  -2  16   9      384.16      393.39     31.55 o 
  -1  16   9     1173.59     1203.45     40.84 o 
   0  16   9        6.58       27.33     13.88 o 
   1  16   9     1827.42     1933.04     46.34 o 
   2  16   9      420.90      377.75     77.58 o 
   3  16   9      449.95      458.44     47.70 o 
   4  16   9       34.46       30.10     19.82 o 
   5  16   9      156.66      108.56     36.32 o 
  -8  17   9       33.77       70.15     36.74 o 
  -7  17   9        6.91       23.79     16.61 o 
  -6  17   9      213.13      211.84     36.14 o 
  -5  17   9        1.14       17.22     22.93 o 
  -4  17   9     1568.35     1624.86     63.03 o 
  -3  17   9      412.60      454.62     35.54 o 
  -2  17   9      515.01      571.95     35.12 o 
  -1  17   9      218.55      219.05     29.73 o 
   0  17   9       42.97       51.00     16.14 o 
   1  17   9        7.11       27.53     14.62 o 
   2  17   9      386.21      350.80     55.41 o 
   3  17   9      210.07      351.66     74.89 o 
   4  17   9      427.33      499.47     88.76 o 
  -8  18   9       10.53       12.93     19.12 o 
  -7  18   9      222.03      202.88     34.40 o 
  -6  18   9       49.29       94.23     49.08 o 
  -5  18   9      727.49      738.58     75.80 o 
  -4  18   9       28.31       41.57     37.93 o 
  -3  18   9       98.83      105.49     38.78 o 
  -2  18   9      277.74      212.78     44.52 o 
  -1  18   9     1189.70     1208.30     89.68 o 
   0  18   9      150.57      178.81     25.97 o 
   1  18   9     1935.42     2111.54    121.47 o 
   2  18   9       39.99       46.55     21.84 o 
   3  18   9      134.11      177.32     28.22 o 
   4  18   9       16.58       43.93     29.20 o 
  -7  19   9      430.26      437.19     41.70 o 
  -6  19   9       46.56       48.32     25.55 o 
  -5  19   9      663.69      688.86     80.92 o 
  -4  19   9      769.16      796.35     85.90 o 
  -3  19   9      142.83      181.74     65.62 o 
  -2  19   9      115.01       91.93     25.38 o 
  -1  19   9      197.86      153.92     21.11 o 
   0  19   9      338.28      347.74     53.62 o 
   1  19   9      633.98      633.11    119.96 o 
   2  19   9      195.54      181.21     37.77 o 
   3  19   9        7.32       27.04     18.49 o 
  -6  20   9      560.38      635.60     76.60 o 
  -5  20   9      985.78      963.26     81.15 o 
  -4  20   9        7.20       29.91     55.90 o 
  -3  20   9      106.18      159.79     56.30 o 
  -2  20   9      232.57      303.78     60.96 o 
  -1  20   9       54.92       22.26     11.12 o 
   0  20   9       92.70       71.96     35.00 o 
   1  20   9        1.98       14.03     25.44 o 
   2  20   9       42.17       29.27     18.66 o 
  -5  21   9     1256.84     1417.51     78.36 o 
  -4  21   9      279.13      266.36     66.87 o 
  -3  21   9      227.49      277.96     53.45 o 
  -2  21   9        1.80       70.29     36.00 o 
  -1  21   9       64.67       28.66     34.86 o 
   0  21   9      221.13      211.40     49.62 o 
   1  21   9        2.42       92.75     63.18 o 
  -3  22   9      156.35      157.24     62.89 o 
  -2  22   9       17.10       91.04     61.64 o 
  -1  22   9      174.07      272.33     64.71 o 
 -12   0  10     2110.24     2502.35    121.01 o 
 -10   0  10     1658.35     1852.31    101.22 o 
  -8   0  10       16.12       21.72     54.25 o 
  -6   0  10     9709.54     9787.71    453.94 o 
  -4   0  10     1010.79     1048.08     38.55 o 
  -2   0  10     1760.00     1768.04     60.31 o 
   0   0  10       12.56        8.39     21.07 o 
   2   0  10      681.62      638.68     48.32 o 
   4   0  10      791.18      774.50     52.40 o 
   6   0  10      438.14      500.00     48.17 o 
 -12   1  10       44.26       15.03     30.28 o 
 -11   1  10      114.69      153.07     57.63 o 
 -10   1  10      352.40      357.79     59.80 o 
  -9   1  10     2139.26     2254.90     74.00 o 
  -8   1  10      171.64      202.49     56.16 o 
  -7   1  10     1558.93     1562.74     41.19 o 
  -6   1  10      359.91      377.01     23.47 o 
  -5   1  10     3637.89     3564.03     56.62 o 
  -4   1  10      821.99      694.65     18.37 o 
  -3   1  10      579.83      542.44     22.58 o 
  -2   1  10      670.87      650.01     29.10 o 
  -1   1  10     4624.27     4878.10     74.04 o 
   0   1  10     2026.27     2127.01     51.11 o 
   1   1  10       89.04      124.63     26.80 o 
   2   1  10       64.63       54.14     19.19 o 
   3   1  10     2048.49     2041.71     61.69 o 
   4   1  10     1491.75     1577.44     49.06 o 
   5   1  10      978.97      976.86     36.52 o 
   6   1  10      254.50      265.48     35.33 o 
   7   1  10     1278.07     1388.46     42.44 o 
 -12   2  10      132.92       84.72     35.64 o 
 -11   2  10      231.36      254.52     54.73 o 
 -10   2  10      230.46      280.41     68.75 o 
  -9   2  10      443.56      535.55     68.90 o 
  -8   2  10      163.57      110.86     34.88 o 
  -7   2  10     1229.65     1266.17     32.64 o 
  -6   2  10     4069.46     4225.23    145.36 o 
  -5   2  10     1825.18     1775.21     60.10 o 
  -4   2  10      658.04      571.65     22.07 o 
  -3   2  10      323.51      311.22     23.62 o 
  -2   2  10     1760.40     1804.90     38.75 o 
  -1   2  10     2912.29     2865.40     52.01 o 
   0   2  10       21.88        7.42     14.97 o 
   1   2  10      200.26      204.70     30.39 o 
   2   2  10     1169.12     1141.11     33.82 o 
   3   2  10      127.53      159.70     31.62 o 
   4   2  10      338.44      325.88     32.72 o 
   5   2  10       26.87       38.04     20.62 o 
   6   2  10      459.01      527.76     34.16 o 
   7   2  10       13.55        7.38     18.04 o 
 -12   3  10      413.31      374.52     54.19 o 
 -11   3  10      174.59      204.75     44.08 o 
 -10   3  10       72.39      102.35     48.03 o 
  -9   3  10        2.68       -9.00     36.28 o 
  -8   3  10      676.07      659.04     60.79 o 
  -7   3  10      551.54      537.04     41.63 o 
  -6   3  10       73.19       84.52     21.51 o 
  -5   3  10        4.08       12.67      9.33 o 
  -4   3  10     5814.37     5745.11    157.15 o 
  -3   3  10       86.32       57.10     12.33 o 
  -2   3  10       50.68       34.65      9.82 o 
  -1   3  10      578.95      670.20     34.80 o 
   0   3  10     5200.77     5273.45     93.93 o 
   1   3  10       51.72       33.51     13.02 o 
   2   3  10        2.21       29.85     15.33 o 
   3   3  10      121.57      157.62     27.86 o 
   4   3  10     1340.52     1349.54     47.21 o 
   5   3  10     1201.29     1143.75     38.81 o 
   6   3  10     1052.97     1023.10     44.82 o 
   7   3  10      369.96      408.04     33.72 o 
 -12   4  10        5.43       41.32     29.97 o 
 -11   4  10       20.23       42.43     33.98 o 
 -10   4  10       13.78       32.22     31.80 o 
  -9   4  10      906.77      882.77     56.60 o 
  -8   4  10     3511.84     3578.64     77.25 o 
  -7   4  10      191.84      182.25     34.86 o 
  -6   4  10       11.29       31.59     18.10 o 
  -5   4  10        2.75       24.67     15.62 o 
  -4   4  10        7.26        2.88      4.86 o 
  -3   4  10     1579.50     1622.11     36.22 o 
  -2   4  10       64.74       35.65     11.12 o 
  -1   4  10      517.42      517.45     40.17 o 
   0   4  10     1346.26     1332.07     55.82 o 
   1   4  10       33.66       63.22     20.23 o 
   2   4  10      315.35      340.00     47.54 o 
   3   4  10      396.79      420.96     44.36 o 
   4   4  10       56.49       50.15     25.04 o 
   5   4  10      326.80      319.57     30.57 o 
   6   4  10      818.73      869.44     38.11 o 
   7   4  10        2.80       29.03     17.90 o 
 -12   5  10      145.60      155.14     35.95 o 
 -11   5  10       35.08       90.64     38.46 o 
 -10   5  10     1047.64      843.64    104.86 o 
  -9   5  10       14.80       51.16     31.98 o 
  -8   5  10       44.64       28.05     15.21 o 
  -7   5  10        4.89       22.18     14.23 o 
  -6   5  10        2.88       20.46     15.04 o 
  -5   5  10      301.98      321.71     29.36 o 
  -4   5  10       35.32       18.99      8.67 o 
  -3   5  10     5270.98     5121.28     74.95 o 
  -2   5  10       66.46       42.99     10.37 o 
  -1   5  10       53.00       58.35     20.73 o 
   0   5  10        3.24        8.92     16.84 o 
   1   5  10     1276.14     1262.70     41.54 o 
   2   5  10      577.57      598.91     61.99 o 
   3   5  10      754.63      740.25     36.98 o 
   4   5  10      320.75      311.16     32.93 o 
   5   5  10     4976.98     5036.90     67.02 o 
   6   5  10        2.13       30.85     18.87 o 
   7   5  10      250.51      320.73     34.21 o 
 -11   6  10        0.53       29.58     30.98 o 
 -10   6  10      105.07      101.73     39.79 o 
  -9   6  10        7.58       49.54     24.16 o 
  -8   6  10     1321.24     1351.97     58.15 o 
  -7   6  10       39.32       17.45     14.98 o 
  -6   6  10     2350.51     2284.45    106.51 o 
  -5   6  10       13.76        2.34     19.17 o 
  -4   6  10      461.23      454.99     40.69 o 
  -3   6  10       12.54       19.81      6.54 o 
  -2   6  10        5.39       12.16      6.47 o 
  -1   6  10     1405.82     1347.88     39.41 o 
   0   6  10     4480.15     4665.07    114.00 o 
   1   6  10       21.19       34.16     17.14 o 
   2   6  10     2320.56     2278.10     56.64 o 
   3   6  10       33.42       32.61     18.24 o 
   4   6  10      821.04      847.57     53.19 o 
   5   6  10      541.94      458.17     39.33 o 
   6   6  10     1119.98     1149.64     51.51 o 
   7   6  10       81.78      131.57     32.13 o 
 -11   7  10       14.68       58.45     33.96 o 
 -10   7  10      290.17      282.28     50.24 o 
  -9   7  10     1028.87      924.79     66.60 o 
  -8   7  10       47.14       68.09     23.98 o 
  -7   7  10       41.72       69.98     19.52 o 
  -6   7  10      714.21      703.45     33.64 o 
  -5   7  10     1200.61     1340.88     45.00 o 
  -4   7  10      794.28      713.24     34.05 o 
  -3   7  10      310.33      288.51     23.40 o 
  -2   7  10        6.15       10.62      9.60 o 
  -1   7  10      244.25      251.47     24.31 o 
   0   7  10      925.52      875.54     51.64 o 
   1   7  10      465.95      567.55     35.60 o 
   2   7  10        4.25       20.85     13.97 o 
   3   7  10     1048.51     1095.55     38.04 o 
   4   7  10       61.34       52.68     14.55 o 
   5   7  10      737.93      787.84     40.91 o 
   6   7  10      113.48      125.02     28.61 o 
   7   7  10      187.48      199.34     31.35 o 
 -11   8  10       95.25       71.82     39.52 o 
 -10   8  10       38.99       57.44     44.07 o 
  -9   8  10      474.32      433.31     32.12 o 
  -8   8  10        2.24       22.87     17.35 o 
  -7   8  10        0.95       17.27     16.59 o 
  -6   8  10       41.29       43.56     25.70 o 
  -5   8  10     1386.25     1321.38     42.22 o 
  -4   8  10     4115.01     4243.63    120.00 o 
  -3   8  10     1509.70     1455.89     43.49 o 
  -2   8  10      108.98       87.01     19.90 o 
  -1   8  10     2203.89     2226.47     63.70 o 
   0   8  10      380.94      377.11     28.74 o 
   1   8  10       34.37       43.69     16.66 o 
   2   8  10     1147.83     1120.14     45.56 o 
   3   8  10       13.46       22.61     17.69 o 
   4   8  10      810.10      731.15     47.89 o 
   5   8  10      660.84      624.08     36.30 o 
   6   8  10      688.64      637.89     46.46 o 
   7   8  10      202.94      200.84     25.72 o 
 -11   9  10       77.91       73.43     33.34 o 
 -10   9  10      135.57      133.56     32.30 o 
  -9   9  10      935.95     1027.51     40.06 o 
  -8   9  10       29.34       58.45     18.23 o 
  -7   9  10      360.35      399.97     27.71 o 
  -6   9  10      106.84      149.53     23.97 o 
  -5   9  10      541.43      477.28     36.49 o 
  -4   9  10      383.77      341.81     31.10 o 
  -3   9  10       55.27       38.27     16.58 o 
  -2   9  10     1323.43     1311.97     39.69 o 
  -1   9  10     2267.42     2102.23     45.29 o 
   0   9  10      106.66       98.51     20.38 o 
   1   9  10      423.97      478.16     38.21 o 
   2   9  10       10.78       19.73     13.72 o 
   3   9  10     1541.67     1511.29     45.17 o 
   4   9  10     1119.82     1052.72     53.79 o 
   5   9  10       66.10       51.64     18.89 o 
   6   9  10       34.86       33.41     19.50 o 
 -11  10  10       85.28      124.02     31.87 o 
 -10  10  10      751.93      691.48     33.67 o 
  -9  10  10      216.49      191.46     26.54 o 
  -8  10  10      295.84      304.79     29.12 o 
  -7  10  10      203.71      165.34     46.14 o 
  -6  10  10     1118.79     1115.31     39.78 o 
  -5  10  10     1274.33     1353.64     43.01 o 
  -4  10  10     1563.64     1781.46     62.93 o 
  -3  10  10      108.85       93.81     14.04 o 
  -2  10  10      623.59      654.64     25.60 o 
  -1  10  10       74.96       72.20     19.52 o 
   0  10  10      157.85      135.70     20.77 o 
   1  10  10        1.07        7.46     16.16 o 
   2  10  10       66.29       88.48     19.93 o 
   3  10  10       79.35      100.63     25.74 o 
   4  10  10      126.39      179.78     27.97 o 
   5  10  10       83.60      118.45     24.55 o 
   6  10  10       62.69       50.89     15.40 o 
 -10  11  10      315.16      355.21     54.32 o 
  -9  11  10     1221.31     1252.95     52.75 o 
  -8  11  10        0.18       13.07     18.23 o 
  -7  11  10     1639.95     1700.50     70.90 o 
  -6  11  10       25.48       31.99     18.27 o 
  -5  11  10     2815.73     2937.12     66.93 o 
  -4  11  10      427.94      433.74     33.93 o 
  -3  11  10      828.99      830.72     24.81 o 
  -2  11  10      533.40      519.89     24.56 o 
  -1  11  10      143.23      113.36     19.29 o 
   0  11  10      383.55      419.22     56.52 o 
   1  11  10      566.18      560.99     37.45 o 
   2  11  10       75.21       88.15     20.53 o 
   3  11  10      389.72      326.93     39.43 o 
   4  11  10      351.24      323.77     36.45 o 
   5  11  10        4.82       28.00     16.54 o 
   6  11  10       12.38       49.59     15.85 o 
 -10  12  10     1341.80     1437.90     66.49 o 
  -9  12  10        0.28       24.62     18.47 o 
  -8  12  10      878.10      989.27     43.77 o 
  -7  12  10        6.31       12.25     23.76 o 
  -6  12  10      342.32      394.09     32.00 o 
  -5  12  10       93.68       86.82     23.43 o 
  -4  12  10        2.00       20.72     16.29 o 
  -3  12  10       31.15       16.68     13.39 o 
  -2  12  10     1065.34     1126.12     39.98 o 
  -1  12  10        4.39       21.14     13.22 o 
   0  12  10     2118.50     2068.34     66.32 o 
   1  12  10      221.43      243.56     30.48 o 
   2  12  10      564.34      606.34     34.88 o 
   3  12  10        1.75       12.98     12.09 o 
   4  12  10       13.28       29.78     12.06 o 
   5  12  10       74.09       75.66     25.19 o 
   6  12  10      178.84      234.96     40.20 o 
 -10  13  10        0.82       13.55     16.48 o 
  -9  13  10      189.68      156.67     23.21 o 
  -8  13  10       11.91       22.26     25.61 o 
  -7  13  10        7.49       36.90     22.70 o 
  -6  13  10        2.20        9.35     20.84 o 
  -5  13  10     1929.85     1996.28     45.85 o 
  -4  13  10       68.31       57.06     16.12 o 
  -3  13  10      297.92      268.58     19.50 o 
  -2  13  10      481.38      470.97     25.52 o 
  -1  13  10     3110.78     2989.94     58.50 o 
   0  13  10      100.99       92.12     18.51 o 
   1  13  10       84.51      111.41     19.83 o 
   2  13  10        4.79        1.98      8.35 o 
   3  13  10      748.54      759.51     37.31 o 
   4  13  10      195.16      172.30     30.18 o 
   5  13  10      162.19      172.90     41.12 o 
  -9  14  10       18.80       34.75     26.77 o 
  -8  14  10      576.45      535.39     30.40 o 
  -7  14  10        0.45       49.62     21.60 o 
  -6  14  10      641.83      614.95     71.92 o 
  -5  14  10      631.38      731.64     31.41 o 
  -4  14  10       77.76       83.12     22.86 o 
  -3  14  10       17.57       31.24     27.55 o 
  -2  14  10      449.49      454.71     22.51 o 
  -1  14  10      662.56      661.75     26.43 o 
   0  14  10      669.09      648.84     48.33 o 
   1  14  10       98.93      106.29     24.95 o 
   2  14  10     1032.10     1055.11     39.13 o 
   3  14  10      110.74      118.73     27.37 o 
   4  14  10       64.43       51.02     13.27 o 
   5  14  10       36.10       51.61     23.52 o 
  -9  15  10       14.53       54.20     29.28 o 
  -8  15  10       31.06       49.78     25.33 o 
  -7  15  10      164.31      174.66     37.81 o 
  -6  15  10       30.22       33.51     25.13 o 
  -5  15  10       26.52       47.71     35.43 o 
  -4  15  10       81.01       98.50     31.67 o 
  -3  15  10      185.79      136.81     80.21 o 
  -2  15  10        0.04        1.32     23.37 o 
  -1  15  10     2354.55     2278.15    106.95 o 
   0  15  10      867.30      894.71     29.33 o 
   1  15  10      538.00      420.29     30.15 o 
   2  15  10      339.42      356.85     43.50 o 
   3  15  10      716.07      700.00     37.12 o 
   4  15  10      312.17      321.59     44.53 o 
  -8  16  10       14.10       69.14     48.88 o 
  -7  16  10       19.66       32.76     23.07 o 
  -6  16  10       20.17        3.54     23.91 o 
  -5  16  10      357.37      395.84     41.33 o 
  -4  16  10      599.31      685.08    118.08 o 
  -3  16  10      465.96      541.42     60.74 o 
  -2  16  10      115.81      161.41     33.35 o 
  -1  16  10      845.88      777.99     43.93 o 
   0  16  10     1323.65     1282.55    173.10 o 
   1  16  10        1.51        4.46     16.11 o 
   2  16  10      374.41      358.93     37.01 o 
   3  16  10      322.85      440.44    122.86 o 
   4  16  10      730.10      733.95     80.72 o 
  -8  17  10      219.65      259.37     36.56 o 
  -7  17  10      173.66      197.56     41.23 o 
  -6  17  10       55.39       58.84     35.74 o 
  -5  17  10       13.49       20.71     26.31 o 
  -4  17  10        8.22       93.56     41.04 o 
  -3  17  10       15.58       37.34     21.75 o 
  -2  17  10        0.61       46.53     36.51 o 
  -1  17  10      140.24      141.46     23.46 o 
   0  17  10      198.49      240.78     32.70 o 
   1  17  10     1375.69     1483.64    139.35 o 
   2  17  10      374.17      274.95     42.36 o 
   3  17  10        3.48       43.64     96.30 o 
  -7  18  10       90.62       79.26     29.45 o 
  -6  18  10        6.09       51.01     45.21 o 
  -5  18  10        1.43       25.70     37.30 o 
  -4  18  10      907.11     1064.88     88.31 o 
  -3  18  10      714.95      833.83     81.26 o 
  -2  18  10       23.99       41.46     56.41 o 
  -1  18  10       13.89       36.83     23.66 o 
   0  18  10      132.00      111.04     21.65 o 
   1  18  10      357.89      401.47     39.50 o 
   2  18  10       61.24       52.19     19.14 o 
   3  18  10        1.10       24.95     16.30 o 
  -6  19  10       23.97       36.66     19.82 o 
  -5  19  10       64.58       58.03     28.87 o 
  -4  19  10      540.86      497.66     50.30 o 
  -3  19  10      186.37      206.30     33.28 o 
  -2  19  10      168.49      181.88     54.62 o 
  -1  19  10      123.11      104.83     45.78 o 
   0  19  10       97.74       73.12     20.24 o 
   1  19  10     1065.95     1186.91    100.26 o 
   2  19  10      143.16      118.74     56.58 o 
  -5  20  10      538.79      655.84     63.18 o 
  -4  20  10      566.87      742.96     80.41 o 
  -3  20  10       46.50       96.67     58.69 o 
  -2  20  10      412.45      438.55     78.13 o 
  -1  20  10      143.38      179.75     57.61 o 
   0  20  10      160.55      202.67    102.27 o 
   1  20  10      421.20      356.25     85.33 o 
  -3  21  10      383.27      528.80     70.40 o 
  -2  21  10       60.80      115.15     55.22 o 
  -1  21  10       18.16       74.72     50.90 o 
 -11   0  11      118.51      131.76     70.12 o 
  -9   0  11     2150.25     2115.60     89.91 o 
  -7   0  11     2042.67     2100.59     97.64 o 
  -5   0  11     2549.86     2536.49     85.44 o 
  -3   0  11       21.28       57.97     26.36 o 
  -1   0  11     4054.62     4250.40    141.90 o 
   1   0  11      445.37      393.00     45.93 o 
   3   0  11       15.07       40.20     24.48 o 
   5   0  11       30.86       12.97     22.31 o 
   7   0  11      389.75      372.90     42.64 o 
 -12   1  11       26.31        8.71     55.27 o 
 -11   1  11       93.95      118.95     42.96 o 
 -10   1  11      390.77      505.16     57.44 o 
  -9   1  11        6.60       -5.75     36.48 o 
  -8   1  11       22.66        0.54     43.58 o 
  -7   1  11     1817.43     1872.39     73.87 o 
  -6   1  11     4949.12     4869.32    179.95 o 
  -5   1  11      406.05      357.24     27.58 o 
  -4   1  11     2052.87     1948.33     54.39 o 
  -3   1  11      574.15      532.84     30.45 o 
  -2   1  11      583.25      590.30     30.93 o 
  -1   1  11      237.45      257.66     27.97 o 
   0   1  11     2785.24     2895.30    113.74 o 
   1   1  11      596.84      594.45     37.58 o 
   2   1  11       19.78       28.81     19.07 o 
   3   1  11      103.93       78.33     20.31 o 
   4   1  11     2484.43     2665.34     50.74 o 
   5   1  11     1220.99     1237.29     58.39 o 
   6   1  11       42.96       69.09     22.79 o 
   7   1  11      356.61      397.80     36.85 o 
 -12   2  11      205.39      215.34     45.61 o 
 -11   2  11        8.02        9.68     68.32 o 
 -10   2  11     1797.98     1947.54     81.01 o 
  -9   2  11      202.75      214.58     49.80 o 
  -8   2  11       26.95       45.77     42.37 o 
  -7   2  11      811.12      788.10     60.43 o 
  -6   2  11       60.84       73.12     37.12 o 
  -5   2  11     3834.58     3725.91     77.79 o 
  -4   2  11       29.26       13.30     10.31 o 
  -3   2  11      469.51      496.45     30.28 o 
  -2   2  11     1348.87     1428.88     36.54 o 
  -1   2  11     2958.76     3061.37     79.74 o 
   0   2  11      172.90      209.79     37.77 o 
   1   2  11      487.47      521.67     53.02 o 
   2   2  11     1699.65     1743.29     66.64 o 
   3   2  11       63.83       59.18     19.61 o 
   4   2  11      216.61      222.98     30.88 o 
   5   2  11      136.68       95.29     25.32 o 
   6   2  11       41.04       34.96     15.86 o 
   7   2  11      155.84      155.32     25.17 o 
 -11   3  11      266.86      314.27     66.50 o 
 -10   3  11      374.65      453.05     54.99 o 
  -9   3  11       34.68       42.19     47.80 o 
  -8   3  11      123.77      127.89     92.21 o 
  -7   3  11      261.24      233.83     21.74 o 
  -6   3  11       41.07       56.71     19.82 o 
  -5   3  11      441.55      397.75     31.41 o 
  -4   3  11       41.10       39.29     10.42 o 
  -3   3  11     1123.72     1028.13     38.15 o 
  -2   3  11      659.48      634.29     29.80 o 
  -1   3  11        3.40       22.86     18.14 o 
   0   3  11     2479.73     2587.77     64.26 o 
   1   3  11      216.16      234.35     30.33 o 
   2   3  11       62.02       70.40     21.78 o 
   3   3  11       88.94      101.68     26.44 o 
   4   3  11        8.83       15.84     17.10 o 
   5   3  11     2460.47     2551.80     89.17 o 
   6   3  11      146.36      173.12     29.91 o 
   7   3  11       66.49       51.29     21.57 o 
 -11   4  11     1448.44     1365.38     75.44 o 
 -10   4  11      973.98      902.29     80.66 o 
  -9   4  11      521.00      541.81     51.87 o 
  -8   4  11      734.33      617.83     69.56 o 
  -7   4  11        3.08       44.11     19.05 o 
  -6   4  11     2423.23     2426.75     64.37 o 
  -5   4  11      202.96      179.67     30.12 o 
  -4   4  11       46.80       45.75     12.76 o 
  -3   4  11     1843.60     1762.35     40.11 o 
  -2   4  11      405.24      411.49     25.66 o 
  -1   4  11        7.42       29.43     14.57 o 
   0   4  11       76.35       38.10     21.55 o 
   1   4  11       83.26      107.37     21.99 o 
   2   4  11       78.85       77.95     21.30 o 
   3   4  11      201.83      267.74     38.91 o 
   4   4  11      517.15      494.05     48.33 o 
   5   4  11     1541.81     1464.64     64.12 o 
   6   4  11       58.26       80.64     22.15 o 
 -11   5  11      243.53      228.25     55.27 o 
 -10   5  11       10.81       62.05     39.28 o 
  -9   5  11      752.96      610.58     78.90 o 
  -8   5  11      117.42      151.07     26.73 o 
  -7   5  11      545.97      549.40     61.08 o 
  -6   5  11       20.89       36.66     25.07 o 
  -5   5  11       17.09       -2.78     15.08 o 
  -4   5  11        1.27        2.92      7.18 o 
  -3   5  11      116.69      148.82     22.40 o 
  -2   5  11      324.16      314.09     23.25 o 
  -1   5  11      251.12      257.36     27.91 o 
   0   5  11      700.34      672.84     35.13 o 
   1   5  11      107.53      127.78     30.77 o 
   2   5  11      394.26      522.13     48.14 o 
   3   5  11      177.21      178.50     28.24 o 
   4   5  11        5.80       29.40     18.49 o 
   5   5  11       11.32       94.47     29.96 o 
   6   5  11     1080.74     1211.06    132.29 o 
 -11   6  11     1193.19     1169.22     63.03 o 
 -10   6  11      219.44      254.90     50.78 o 
  -9   6  11      238.83      267.60     47.74 o 
  -8   6  11       88.04       70.80     17.40 o 
  -7   6  11      648.81      735.99     34.97 o 
  -6   6  11      789.45      855.42     69.00 o 
  -5   6  11     1412.36     1434.72     48.20 o 
  -4   6  11      205.21      196.45     16.46 o 
  -3   6  11     4695.75     4750.38     74.16 o 
  -2   6  11      232.46      207.48     26.26 o 
  -1   6  11      528.11      464.15     26.37 o 
   0   6  11       14.15        7.17     23.48 o 
   1   6  11      602.95      624.53     40.85 o 
   2   6  11     3438.37     3325.78     67.51 o 
   3   6  11      109.13      124.93     26.73 o 
   4   6  11        0.58       26.09     11.88 o 
   5   6  11      849.04      817.77     39.50 o 
   6   6  11       14.04       46.27     20.53 o 
 -11   7  11        6.32       76.04     38.37 o 
 -10   7  11      279.70      194.44     41.02 o 
  -9   7  11       55.42      120.24     46.35 o 
  -8   7  11      103.30      107.91     19.07 o 
  -7   7  11      284.14      265.76     25.25 o 
  -6   7  11       80.82       92.15     31.30 o 
  -5   7  11      654.39      623.33     34.07 o 
  -4   7  11      819.75      844.37     36.05 o 
  -3   7  11      749.90      709.78     25.36 o 
  -2   7  11      534.16      535.38     30.22 o 
  -1   7  11      374.92      392.33     26.24 o 
   0   7  11      725.85      741.00     34.10 o 
   1   7  11      194.94      180.33     30.92 o 
   2   7  11     1768.68     1876.75     76.04 o 
   3   7  11     1414.19     1348.88     47.86 o 
   4   7  11      612.37      628.80     50.64 o 
   5   7  11     1662.55     1614.27     78.86 o 
   6   7  11     1033.66     1023.83     48.16 o 
 -11   8  11       45.63       49.25     41.11 o 
 -10   8  11      661.13      680.35     80.52 o 
  -9   8  11      287.33      286.01     26.87 o 
  -8   8  11       19.89       43.28     20.24 o 
  -7   8  11     1025.70     1067.43     66.74 o 
  -6   8  11      190.43      165.36     23.59 o 
  -5   8  11      245.56      255.07     30.36 o 
  -4   8  11      223.76      201.26     38.16 o 
  -3   8  11      384.42      409.69     21.50 o 
  -2   8  11      275.91      278.84     25.83 o 
  -1   8  11       11.73        8.82     14.26 o 
   0   8  11      402.62      405.90     37.60 o 
   1   8  11     2817.62     2912.10     60.66 o 
   2   8  11      198.77      202.90     32.74 o 
   3   8  11     1016.72      929.24     47.98 o 
   4   8  11      799.43      763.68     43.51 o 
   5   8  11      269.56      325.80     42.05 o 
   6   8  11       12.62       33.24     15.75 o 
 -11   9  11      345.93      421.55     79.04 o 
 -10   9  11      188.93      284.75     43.24 o 
  -9   9  11       88.91       67.45     20.34 o 
  -8   9  11       58.55       65.91     27.02 o 
  -7   9  11      476.92      471.69     31.37 o 
  -6   9  11      123.88      180.43     28.52 o 
  -5   9  11        3.06       19.98     21.19 o 
  -4   9  11     5179.02     5548.63    109.05 o 
  -3   9  11      506.93      516.09     28.23 o 
  -2   9  11      958.31      977.44     36.15 o 
  -1   9  11        0.14       16.69     15.86 o 
   0   9  11        3.67        7.21     15.23 o 
   1   9  11     1133.33     1076.25     55.00 o 
   2   9  11      336.13      396.93     32.87 o 
   3   9  11       18.60       21.18     13.62 o 
   4   9  11      416.20      463.57     57.29 o 
   5   9  11     1036.22     1012.83     79.40 o 
   6   9  11        4.10       43.82     19.61 o 
 -10  10  11      150.10      124.28     53.68 o 
  -9  10  11     1170.87     1170.12     58.45 o 
  -8  10  11       27.87       46.85     26.78 o 
  -7  10  11      136.13      171.73     24.93 o 
  -6  10  11     3201.87     3376.22     60.82 o 
  -5  10  11      906.80      933.23     37.12 o 
  -4  10  11      886.20     1005.61     40.53 o 
  -3  10  11      108.33      140.88     17.36 o 
  -2  10  11       59.46       67.02     15.90 o 
  -1  10  11     1486.41     1491.19     58.34 o 
   0  10  11     1552.22     1534.97     43.26 o 
   1  10  11      514.20      540.23     33.49 o 
   2  10  11     1109.23     1056.88     42.43 o 
   3  10  11      808.60      725.77     56.11 o 
   4  10  11      469.78      493.75     43.04 o 
   5  10  11       40.48       41.94     22.52 o 
 -10  11  11      224.73      234.29     34.84 o 
  -9  11  11      161.46      123.99     37.72 o 
  -8  11  11      801.54      806.84     36.83 o 
  -7  11  11       27.98       12.27     15.67 o 
  -6  11  11      145.19      150.28     30.79 o 
  -5  11  11      202.71      170.57     27.80 o 
  -4  11  11     2307.97     2291.00     52.56 o 
  -3  11  11      516.43      503.86     31.47 o 
  -2  11  11       19.66       34.52     15.20 o 
  -1  11  11       54.87       64.25     19.08 o 
   0  11  11     1913.26     1905.59     80.79 o 
   1  11  11      375.92      368.62     30.94 o 
   2  11  11      100.05      103.09     25.26 o 
   3  11  11      710.01      681.11     49.46 o 
   4  11  11      898.24      829.74     61.33 o 
   5  11  11       26.97       66.61     18.46 o 
 -10  12  11      722.60      821.68     49.14 o 
  -9  12  11      837.14     1002.89     42.91 o 
  -8  12  11       21.49       33.39     19.36 o 
  -7  12  11      162.98      180.61     23.59 o 
  -6  12  11     1328.89     1355.33     41.36 o 
  -5  12  11     1283.87     1439.16     56.79 o 
  -4  12  11        2.81        8.79     18.85 o 
  -3  12  11     1464.74     1505.88     46.56 o 
  -2  12  11        2.00       39.22     16.43 o 
  -1  12  11     2333.68     2322.93     45.69 o 
   0  12  11        0.13       15.48     13.60 o 
   1  12  11       13.11       22.38     13.89 o 
   2  12  11      461.51      469.78     43.76 o 
   3  12  11      687.82      736.02     32.79 o 
   4  12  11      375.36      337.75     39.18 o 
   5  12  11       21.58       24.43     12.00 o 
  -9  13  11      106.18       96.96     29.27 o 
  -8  13  11     1458.81     1368.49     57.63 o 
  -7  13  11      485.05      505.86     36.04 o 
  -6  13  11      879.14      873.72     38.30 o 
  -5  13  11       52.39       32.20     22.09 o 
  -4  13  11      132.30      128.77     25.40 o 
  -3  13  11       84.83      101.89     25.35 o 
  -2  13  11     1294.75     1300.99     47.61 o 
  -1  13  11       27.55       36.48     13.17 o 
   0  13  11     1372.89     1331.63     37.90 o 
   1  13  11        1.10       20.81     14.20 o 
   2  13  11      255.02      209.87     29.92 o 
   3  13  11       22.85       35.55     19.55 o 
   4  13  11       43.07       16.83     18.01 o 
  -9  14  11      110.47      149.67     53.11 o 
  -8  14  11        3.60       26.14     21.63 o 
  -7  14  11      174.13      192.17     25.72 o 
  -6  14  11      592.73      671.42    104.12 o 
  -5  14  11      446.96      483.05     31.70 o 
  -4  14  11      571.19      520.29    104.59 o 
  -3  14  11      174.10      149.10     25.24 o 
  -2  14  11        1.74       36.96     17.92 o 
  -1  14  11       13.34       18.49     20.58 o 
   0  14  11       11.76       19.11     13.96 o 
   1  14  11        8.24        6.66     13.43 o 
   2  14  11      205.15      184.76     24.13 o 
   3  14  11      493.94      467.26     28.07 o 
   4  14  11      346.62      411.36     58.73 o 
  -8  15  11       26.71       51.11     28.38 o 
  -7  15  11      292.23      305.36     35.68 o 
  -6  15  11       14.23       40.31     26.37 o 
  -5  15  11       19.68       39.52     21.52 o 
  -4  15  11      167.09       93.12     64.57 o 
  -3  15  11      677.95      648.97     45.97 o 
  -2  15  11        4.22        0.53     23.74 o 
  -1  15  11        8.44       18.54     11.26 o 
   0  15  11      199.50      228.42     28.97 o 
   1  15  11      614.17      608.05     34.63 o 
   2  15  11       86.96       77.16     21.75 o 
   3  15  11      163.95      231.56     37.84 o 
  -8  16  11       27.64       32.56     28.61 o 
  -7  16  11      258.33      301.57     47.14 o 
  -6  16  11     1636.93     1642.32     89.99 o 
  -5  16  11       37.53       -6.20     33.32 o 
  -4  16  11        4.58       35.79     33.00 o 
  -3  16  11       28.03       35.77     24.32 o 
  -2  16  11       35.75       73.62     38.41 o 
  -1  16  11       12.19       77.46     25.13 o 
   0  16  11      209.93      233.71     30.13 o 
   1  16  11      194.60      181.85     25.77 o 
   2  16  11      151.27      127.62     25.63 o 
   3  16  11       63.59       53.23     19.96 o 
  -7  17  11        3.94       38.03     27.55 o 
  -6  17  11       68.42       63.86     32.41 o 
  -5  17  11      169.49      201.65     50.90 o 
  -4  17  11      136.03      192.13     35.87 o 
  -3  17  11      277.09      227.38     55.70 o 
  -2  17  11      435.93      413.40     42.53 o 
  -1  17  11      103.24       65.61     30.88 o 
   0  17  11       91.60      127.86     28.62 o 
   1  17  11        0.95       37.31     19.08 o 
   2  17  11       87.82       73.11     38.44 o 
  -6  18  11        0.99       27.47     30.37 o 
  -5  18  11      244.00      293.94     48.73 o 
  -4  18  11      303.08      294.34     52.37 o 
  -3  18  11       11.50       26.10     38.78 o 
  -2  18  11      207.32      199.94     63.52 o 
  -1  18  11       26.83       51.81     57.09 o 
   0  18  11        2.69       48.96     28.04 o 
   1  18  11      797.37      839.06     40.23 o 
  -5  19  11      247.83      228.49     32.75 o 
  -4  19  11      113.73       72.45     24.96 o 
  -3  19  11       61.31       47.58     36.02 o 
  -2  19  11      523.72      466.25    132.38 o 
  -1  19  11        5.08        6.17     16.03 o 
   0  19  11      145.37      182.14     53.97 o 
  -3  20  11      697.40      831.78     78.13 o 
  -2  20  11       85.77      120.50     59.25 o 
 -10   0  12      186.25      197.89     69.09 o 
  -8   0  12       13.16       13.31     53.06 o 
  -6   0  12      519.72      642.19     86.89 o 
  -2   0  12       38.97       32.14     23.38 o 
   0   0  12     7227.07     7180.69    138.16 o 
   2   0  12       41.10       73.80     24.41 o 
   4   0  12     4568.84     4461.70    103.58 o 
   6   0  12       24.59       65.53     26.42 o 
 -11   1  12       26.20       42.79     35.20 o 
 -10   1  12     1156.04     1053.04     68.92 o 
  -9   1  12      452.09      457.34     47.92 o 
  -8   1  12       82.76       92.33     38.04 o 
  -7   1  12     2167.89     2331.43     85.46 o 
  -6   1  12      429.96      407.42     41.88 o 
  -5   1  12      214.28      183.11     15.73 o 
  -4   1  12       47.33       47.98     16.16 o 
  -3   1  12     1532.23     1541.66     35.90 o 
  -2   1  12      290.28      358.28     29.91 o 
  -1   1  12     2864.73     3034.03     67.68 o 
   0   1  12       14.07       23.93     19.08 o 
   1   1  12     9138.54     9732.99    213.41 o 
   2   1  12      116.16      107.91     23.09 o 
   3   1  12       13.52       15.13     15.21 o 
   4   1  12       35.99       56.35     30.31 o 
   5   1  12     2211.55     2067.86    101.85 o 
   6   1  12       24.73       28.95     20.63 o 
 -11   2  12       20.24       26.82     28.49 o 
 -10   2  12      176.39      253.25     52.98 o 
  -9   2  12      246.02      256.69     49.53 o 
  -8   2  12      243.31      277.60     51.11 o 
  -7   2  12       78.95      135.95     50.48 o 
  -6   2  12      494.03      500.64     35.65 o 
  -5   2  12     2076.37     1945.75    116.10 o 
  -4   2  12      377.20      380.98     21.97 o 
  -3   2  12      231.75      236.61     25.91 o 
  -2   2  12      107.29       89.13     21.67 o 
  -1   2  12      206.98      172.32     23.99 o 
   0   2  12     2777.96     2820.01     51.82 o 
   1   2  12      133.53       89.73     23.41 o 
   2   2  12       52.77       48.18     15.03 o 
   3   2  12        0.64        4.17     18.90 o 
   4   2  12     1498.49     1496.20     50.77 o 
   5   2  12      182.10      116.37     37.95 o 
   6   2  12       42.68       58.09     19.14 o 
 -11   3  12        2.84       11.67     34.77 o 
 -10   3  12     1132.17     1270.42     91.91 o 
  -9   3  12      457.47      404.44     53.07 o 
  -8   3  12       17.97       26.91     34.41 o 
  -7   3  12       11.34        5.53     25.62 o 
  -6   3  12       92.40       73.15     21.27 o 
  -5   3  12     1022.59     1039.27     75.87 o 
  -4   3  12      204.50      195.87     31.29 o 
  -3   3  12      394.60      373.26     24.17 o 
  -2   3  12     1077.22     1049.23     31.70 o 
  -1   3  12        2.40        5.39     17.70 o 
   0   3  12       66.80       63.59     21.16 o 
   1   3  12      393.49      438.34     37.65 o 
   2   3  12      724.87      739.21     57.41 o 
   3   3  12      225.74      263.81     54.19 o 
   4   3  12       36.64       32.19     20.33 o 
   5   3  12      349.29      284.67     49.28 o 
   6   3  12      140.92       86.22     31.90 o 
 -11   4  12      202.45      182.37     46.63 o 
 -10   4  12     2806.34     3108.96    257.43 o 
  -9   4  12      823.40      828.43     60.27 o 
  -8   4  12      190.53      192.94     40.11 o 
  -7   4  12      336.01      359.98     24.22 o 
  -6   4  12       32.96       33.90     14.31 o 
  -5   4  12      729.95      761.03     41.56 o 
  -4   4  12     1898.21     1810.00     33.49 o 
  -3   4  12        3.52       17.31     14.62 o 
  -2   4  12     1480.26     1413.29     39.67 o 
  -1   4  12      116.78      117.74     23.16 o 
   0   4  12      447.91      474.20     27.53 o 
   1   4  12       64.18       45.33     18.87 o 
   2   4  12       30.82       40.20     15.02 o 
   3   4  12      404.13      479.96     47.93 o 
   4   4  12       83.44       89.97     24.29 o 
   5   4  12      316.81      284.67     45.98 o 
   6   4  12      560.57      518.34     55.59 o 
 -11   5  12     1700.78     1671.11     87.01 o 
 -10   5  12        5.85       53.21     38.16 o 
  -9   5  12        1.63       45.54     33.02 o 
  -8   5  12        0.03       -0.64     31.99 o 
  -7   5  12      698.79      704.72     73.10 o 
  -6   5  12      747.87      727.96     52.19 o 
  -5   5  12      573.63      585.96     33.78 o 
  -4   5  12      395.26      430.13     29.18 o 
  -3   5  12      276.44      276.46     20.14 o 
  -2   5  12       12.48        8.35     13.81 o 
  -1   5  12      952.61      964.44     35.43 o 
   0   5  12       13.11       36.75     17.91 o 
   1   5  12      116.50      120.49     27.97 o 
   2   5  12      134.79      104.75     23.10 o 
   3   5  12      971.84     1022.00     47.81 o 
   4   5  12        0.01       27.48     14.76 o 
   5   5  12      124.20      108.99     21.42 o 
   6   5  12      111.15      107.83     33.13 o 
 -11   6  12        0.11        2.68     33.98 o 
 -10   6  12     2691.11     2613.59     82.33 o 
  -9   6  12        3.79       35.94     28.64 o 
  -8   6  12       36.37       52.72     68.13 o 
  -7   6  12        0.53      -10.01     15.52 o 
  -6   6  12     1062.76     1062.66     38.14 o 
  -5   6  12       42.85       24.90     17.58 o 
  -4   6  12        1.80        8.36     17.85 o 
  -3   6  12      944.16      855.78     33.37 o 
  -2   6  12     1077.21     1060.46     31.24 o 
  -1   6  12       31.91       62.48     16.59 o 
   0   6  12      102.15       88.75     18.33 o 
   1   6  12       69.64       91.82     24.07 o 
   2   6  12       29.13       42.61     20.39 o 
   3   6  12       43.47       43.55     16.18 o 
   4   6  12      138.97      119.12     31.81 o 
   5   6  12      342.78      272.58     37.44 o 
 -11   7  12     2961.60     2851.07    239.72 o 
 -10   7  12      965.88     1019.17     95.17 o 
  -9   7  12      246.41      188.75     48.14 o 
  -8   7  12      304.86      227.96     38.79 o 
  -7   7  12      393.91      446.44     30.05 o 
  -6   7  12      102.26       94.90     22.85 o 
  -5   7  12      784.01      725.88     49.84 o 
  -4   7  12      372.40      322.41     30.53 o 
  -3   7  12     1504.23     1403.63     35.84 o 
  -2   7  12      664.64      687.73     26.88 o 
  -1   7  12      108.27      110.92     20.37 o 
   0   7  12       12.71       30.59     16.42 o 
   1   7  12      347.28      347.58     39.68 o 
   2   7  12     1617.14     1550.70     56.42 o 
   3   7  12        8.39       31.54     16.21 o 
   4   7  12       11.80       21.67     15.66 o 
   5   7  12        3.28       25.47     18.59 o 
 -10   8  12       15.00       31.65     32.12 o 
  -9   8  12        3.48       11.97     40.26 o 
  -8   8  12      242.07      206.77     27.73 o 
  -7   8  12      608.82      617.87     34.77 o 
  -6   8  12     1134.94     1082.31     38.99 o 
  -5   8  12     1141.09     1238.76     40.69 o 
  -4   8  12      536.79      539.86     33.66 o 
  -3   8  12       20.97        4.34     11.79 o 
  -2   8  12       25.15       39.84     18.53 o 
  -1   8  12     1112.86     1049.52     37.51 o 
   0   8  12      323.14      329.40     29.45 o 
   1   8  12        5.04       18.71     14.47 o 
   2   8  12     2815.53     2913.28     55.22 o 
   3   8  12       32.38       44.25     17.22 o 
   4   8  12     1515.42     1557.64     58.59 o 
   5   8  12      539.61      569.91     69.27 o 
 -10   9  12      387.00      297.58     43.75 o 
  -9   9  12      562.49      623.38     49.06 o 
  -8   9  12       70.26       49.81     19.42 o 
  -7   9  12      504.76      508.35     30.28 o 
  -6   9  12     1947.22     1936.25     61.70 o 
  -5   9  12      190.89      208.19     33.08 o 
  -4   9  12       40.82       56.08     22.43 o 
  -3   9  12     1959.75     1865.29     51.34 o 
  -2   9  12      440.39      445.48     24.39 o 
  -1   9  12      411.03      434.34     36.36 o 
   0   9  12       50.48       84.41     20.45 o 
   1   9  12      618.43      659.59     41.90 o 
   2   9  12       14.95       19.44     15.90 o 
   3   9  12      299.75      283.17     37.89 o 
   4   9  12       97.61      136.18     24.65 o 
   5   9  12       22.98       24.20     18.59 o 
 -10  10  12        1.76       51.70     54.17 o 
  -9  10  12        1.39       33.30     27.34 o 
  -8  10  12       74.73      108.18     25.09 o 
  -7  10  12      191.99      207.29     39.65 o 
  -6  10  12      143.76      132.07     25.22 o 
  -5  10  12      478.93      522.21     35.26 o 
  -4  10  12     1624.79     1606.48     44.25 o 
  -3  10  12        0.06       40.95     22.12 o 
  -2  10  12       24.10       31.50     13.41 o 
  -1  10  12      412.95      476.14     30.00 o 
   0  10  12      345.43      355.26     29.71 o 
   1  10  12      698.41      725.44     37.26 o 
   2  10  12     2020.03     2079.65     47.71 o 
   3  10  12        5.20       25.80     16.20 o 
   4  10  12     2062.82     2004.31     85.90 o 
  -9  11  12      216.69      236.55     40.70 o 
  -8  11  12      284.95      300.61     28.41 o 
  -7  11  12       27.27       32.98     22.32 o 
  -6  11  12      576.20      682.74     64.79 o 
  -5  11  12      186.72      177.79     26.14 o 
  -4  11  12      512.25      575.79     33.21 o 
  -3  11  12      337.99      344.79     44.55 o 
  -2  11  12      414.38      450.34     28.84 o 
  -1  11  12     1033.08     1151.55     35.06 o 
   0  11  12      125.27      122.21     24.64 o 
   1  11  12     1644.59     1593.74     70.47 o 
   2  11  12      289.88      281.82     37.39 o 
   3  11  12     1225.37     1212.47     50.21 o 
   4  11  12      128.67       95.83     20.88 o 
  -9  12  12        1.31       17.21     14.93 o 
  -8  12  12     1456.92     1562.21     48.47 o 
  -7  12  12     1484.04     1489.29     61.56 o 
  -6  12  12       44.21       56.63     21.53 o 
  -5  12  12        3.37       29.39     17.45 o 
  -4  12  12      883.60      904.06     73.81 o 
  -3  12  12       33.45       43.18     20.85 o 
  -2  12  12     1387.83     1374.49     57.84 o 
  -1  12  12       95.24       88.34     17.02 o 
   0  12  12     3256.79     3530.57     53.37 o 
   1  12  12      369.13      383.57     42.48 o 
   2  12  12       33.11       20.95     16.02 o 
   3  12  12       71.00       54.66     20.51 o 
   4  12  12      377.12      396.30     40.44 o 
  -9  13  12        2.95       16.61     14.79 o 
  -8  13  12      193.79      202.27     26.73 o 
  -7  13  12       76.12       45.12     20.21 o 
  -6  13  12     1318.04     1276.95     98.75 o 
  -5  13  12     2403.21     2571.67     56.95 o 
  -4  13  12      375.84      391.89     29.40 o 
  -3  13  12      604.18      650.43     36.25 o 
  -2  13  12      206.85      183.83     26.74 o 
  -1  13  12       75.87       64.66     19.56 o 
   0  13  12      134.03      161.77     21.76 o 
   1  13  12      365.31      409.15     47.68 o 
   2  13  12        0.52        5.67     22.83 o 
   3  13  12      946.37      925.53     69.12 o 
  -8  14  12      241.40      270.04     33.40 o 
  -7  14  12        0.32       10.66     20.39 o 
  -6  14  12        2.87       -2.43     21.66 o 
  -5  14  12      189.41      251.91     46.12 o 
  -4  14  12        3.07       12.49     16.81 o 
  -3  14  12        0.21       34.10     18.22 o 
  -2  14  12      678.81      628.27     35.48 o 
  -1  14  12      352.12      361.78     28.44 o 
   0  14  12     1519.17     1433.71     51.96 o 
   1  14  12      322.25      315.29     27.83 o 
   2  14  12        7.33       26.02     14.89 o 
   3  14  12        0.26       12.14     15.77 o 
  -8  15  12        0.26       40.94     26.50 o 
  -7  15  12      744.38      759.84     59.45 o 
  -6  15  12     1290.71     1406.01    100.03 o 
  -5  15  12      258.10      278.29     38.19 o 
  -4  15  12       20.26       45.65     40.72 o 
  -3  15  12      973.39      994.11     86.92 o 
  -2  15  12     1170.17     1195.63     68.12 o 
  -1  15  12       23.39        9.62     24.79 o 
   0  15  12      368.08      353.96     36.00 o 
   1  15  12       67.27      105.43     24.94 o 
   2  15  12        6.38       33.03     15.01 o 
  -7  16  12      254.49      163.46     75.35 o 
  -6  16  12      591.27      584.17     46.98 o 
  -5  16  12      452.10      430.64     37.89 o 
  -4  16  12      298.05      321.28     36.30 o 
  -3  16  12      276.78      334.91     52.49 o 
  -2  16  12        2.04      -15.33     23.65 o 
  -1  16  12     1119.27     1159.87     57.13 o 
   0  16  12      166.86      140.23     36.86 o 
   1  16  12      422.43      405.63     40.43 o 
   2  16  12        4.05       25.54     15.86 o 
  -6  17  12       17.82       77.71     36.55 o 
  -5  17  12      615.98      713.06    162.21 o 
  -4  17  12       21.32        9.70     23.21 o 
  -3  17  12       17.97       35.43     24.31 o 
  -2  17  12       33.78       52.77     25.01 o 
  -1  17  12       29.59        4.93     22.69 o 
   0  17  12      194.86      239.02     44.19 o 
   1  17  12      230.54      130.55     23.29 o 
  -5  18  12      104.18      172.99     54.48 o 
  -4  18  12        1.53       16.49     34.92 o 
  -3  18  12      112.49      225.53     63.29 o 
  -2  18  12      182.95      203.54     35.80 o 
  -1  18  12        0.25       45.75     29.60 o 
   0  18  12      269.42      344.50     46.56 o 
 -11   0  13      107.59       86.66     50.44 o 
  -9   0  13      128.24       70.86     75.80 o 
  -7   0  13       42.61       87.97     67.78 o 
  -5   0  13     2265.07     2332.77    122.55 o 
  -3   0  13      601.24      618.61     35.54 o 
  -1   0  13      224.79      215.07     36.39 o 
   1   0  13     2006.65     1864.04     81.31 o 
   3   0  13      383.95      421.69     64.04 o 
   5   0  13     2813.46     2764.29    106.08 o 
 -11   1  13      340.66      447.48     60.85 o 
 -10   1  13      617.50      709.02    128.06 o 
  -9   1  13      120.35       91.40     38.74 o 
  -8   1  13      355.03      321.97     45.36 o 
  -7   1  13       53.02       62.26     35.29 o 
  -6   1  13        6.50       -4.91     37.02 o 
  -5   1  13      229.71      205.70     27.83 o 
  -4   1  13      556.93      471.46     44.20 o 
  -3   1  13      155.79      154.23     20.81 o 
  -2   1  13      224.91      221.39     28.27 o 
  -1   1  13       30.03       54.15     18.98 o 
   0   1  13      401.77      437.76     36.42 o 
   1   1  13      590.15      574.03     48.36 o 
   2   1  13      919.13      919.24     38.89 o 
   3   1  13       50.64       66.75     16.74 o 
   4   1  13     1435.97     1386.68     44.53 o 
   5   1  13       19.82        5.16     19.30 o 
 -11   2  13        4.91      -14.06     35.52 o 
 -10   2  13       30.86       54.03     27.43 o 
  -9   2  13      163.80      266.59     51.62 o 
  -8   2  13      432.47      468.38     53.96 o 
  -7   2  13      500.56      441.07     68.35 o 
  -6   2  13       55.32       64.40     35.13 o 
  -5   2  13      659.94      613.22     38.65 o 
  -4   2  13     2721.96     2649.12     53.91 o 
  -3   2  13      512.44      559.01     29.41 o 
  -2   2  13      949.85      938.27     31.27 o 
  -1   2  13        8.00        7.82     16.43 o 
   0   2  13      810.11      792.84     41.42 o 
   1   2  13     1049.73      996.08     41.79 o 
   2   2  13      764.66      804.02     50.06 o 
   3   2  13        2.50       19.41     14.81 o 
   4   2  13      738.72      704.47     54.30 o 
   5   2  13      538.59      504.71     54.01 o 
 -11   3  13      786.00      950.40     92.52 o 
 -10   3  13      245.21      264.95     50.11 o 
  -9   3  13      727.30      736.04     55.02 o 
  -8   3  13      326.98      441.49     72.85 o 
  -7   3  13      152.42      177.18     52.97 o 
  -6   3  13     1156.09     1092.55     96.33 o 
  -5   3  13      320.07      265.08     26.04 o 
  -4   3  13       88.35      107.37     16.22 o 
  -3   3  13        2.31       14.06     13.94 o 
  -2   3  13     1783.59     1709.60     47.80 o 
  -1   3  13      688.52      626.36     30.79 o 
   0   3  13      570.05      573.92     40.50 o 
   1   3  13      397.33      509.03     38.61 o 
   2   3  13        6.73       41.29     25.86 o 
   3   3  13       19.38       34.87     22.05 o 
   4   3  13      394.88      401.76     48.71 o 
   5   3  13       17.90       32.21     21.98 o 
 -10   4  13       72.26       99.64     44.98 o 
  -9   4  13       15.21       14.64     34.90 o 
  -8   4  13       46.75       39.75     32.46 o 
  -7   4  13     1516.34     1638.76     84.36 o 
  -6   4  13        5.62        9.82     13.16 o 
  -5   4  13     1526.83     1555.42     43.25 o 
  -4   4  13     1048.09     1123.15     41.19 o 
  -3   4  13     1146.12     1156.02     34.70 o 
  -2   4  13       96.19      109.41     21.69 o 
  -1   4  13       11.99       42.81     22.42 o 
   0   4  13      895.54      869.30     75.88 o 
   1   4  13      165.49      138.38     25.53 o 
   2   4  13       40.20       51.55     14.97 o 
   3   4  13      374.66      387.31     50.70 o 
   4   4  13      385.72      365.33     45.65 o 
   5   4  13       57.48       36.64     16.43 o 
 -10   5  13     3063.61     3161.06     96.93 o 
  -9   5  13        2.42        7.32     35.21 o 
  -8   5  13      840.79      844.90     84.05 o 
  -7   5  13       75.99       97.34     38.63 o 
  -6   5  13      874.05      977.39     34.27 o 
  -5   5  13      589.20      546.92     65.91 o 
  -4   5  13       71.85       92.68     20.51 o 
  -3   5  13       71.07       52.57     15.87 o 
  -2   5  13      932.67      935.18     35.97 o 
  -1   5  13      170.06      192.99     27.34 o 
   0   5  13      148.14      158.61     25.04 o 
   1   5  13       32.31       58.11     26.86 o 
   2   5  13        2.31       16.42     14.31 o 
   3   5  13      219.24      222.92     44.01 o 
   4   5  13       11.31       62.73     23.14 o 
   5   5  13        0.78       30.60     14.93 o 
 -10   6  13      166.28      101.30     42.89 o 
  -9   6  13      722.00      661.66     51.87 o 
  -8   6  13      503.28      544.52     47.47 o 
  -7   6  13      992.53     1027.85     80.87 o 
  -6   6  13      177.82      170.02     49.01 o 
  -5   6  13     4482.27     4508.35     73.07 o 
  -4   6  13      303.00      312.71     30.29 o 
  -3   6  13      622.04      603.76     38.49 o 
  -2   6  13       39.98       44.97     16.65 o 
  -1   6  13      125.64      140.34     22.19 o 
   0   6  13      135.78      181.67     25.29 o 
   1   6  13        2.16       -2.86     19.96 o 
   2   6  13        0.48       19.17     13.33 o 
   3   6  13      677.62      671.66     55.49 o 
   4   6  13      102.21       56.01     18.58 o 
 -10   7  13     1564.66     1540.76    121.78 o 
  -9   7  13      136.88      111.26     38.31 o 
  -8   7  13        4.38       34.64     36.92 o 
  -7   7  13      286.61      300.41     28.76 o 
  -6   7  13     1889.48     2004.56     66.77 o 
  -5   7  13      195.93      170.35     26.93 o 
  -4   7  13      567.48      554.79     33.39 o 
  -3   7  13        0.11        9.32     20.32 o 
  -2   7  13      299.08      315.07     24.93 o 
  -1   7  13      706.78      695.05     36.66 o 
   0   7  13        4.67       11.85     16.10 o 
   1   7  13      233.05      209.69     32.68 o 
   2   7  13      657.72      616.30     47.04 o 
   3   7  13        8.75       27.79     22.95 o 
   4   7  13      149.96      118.94     29.17 o 
 -10   8  13      119.47       45.66     65.11 o 
  -9   8  13     1755.77     1771.17     88.60 o 
  -8   8  13       17.17       48.80     33.10 o 
  -7   8  13       72.81       66.29     17.15 o 
  -6   8  13        4.84        4.92     18.19 o 
  -5   8  13      793.27      830.15     38.42 o 
  -4   8  13     1018.22      905.45     39.31 o 
  -3   8  13      229.42      219.31     30.17 o 
  -2   8  13        0.35        8.22     12.10 o 
  -1   8  13      814.44      859.34     42.25 o 
   0   8  13     1118.50     1079.57     37.76 o 
   1   8  13      201.98      177.10     29.59 o 
   2   8  13        0.71       33.29     17.83 o 
   3   8  13      964.38      922.53     49.63 o 
   4   8  13      308.37      302.82     39.95 o 
  -9   9  13       36.85       86.15     30.55 o 
  -8   9  13      385.48      317.28     47.24 o 
  -7   9  13      419.69      465.62     32.79 o 
  -6   9  13     1017.00      972.24     44.71 o 
  -5   9  13      538.37      527.01     32.07 o 
  -4   9  13      182.00      260.17     50.09 o 
  -3   9  13      133.60      101.12     22.54 o 
  -2   9  13      247.64      283.35     32.29 o 
  -1   9  13      288.08      318.86     28.77 o 
   0   9  13       32.64       19.27     19.89 o 
   1   9  13      356.59      328.91     31.30 o 
   2   9  13      880.31      956.28     46.35 o 
   3   9  13       20.05       38.31     22.28 o 
   4   9  13      413.05      434.03     44.26 o 
  -9  10  13        9.41       -2.84     33.41 o 
  -8  10  13      133.82      119.14     24.89 o 
  -7  10  13       34.82       11.40     25.26 o 
  -6  10  13       14.13       46.16     18.72 o 
  -5  10  13       55.62       90.01     24.37 o 
  -4  10  13        0.04       21.05     21.72 o 
  -3  10  13      437.23      481.32     33.59 o 
  -2  10  13      328.99      348.09     45.94 o 
  -1  10  13      322.95      371.77     24.93 o 
   0  10  13      888.50      892.45     42.70 o 
   1  10  13     1214.55     1077.52     41.35 o 
   2  10  13        9.43        6.81     20.59 o 
   3  10  13       98.94       49.71     19.46 o 
  -9  11  13      114.29       98.17     33.52 o 
  -8  11  13        5.81       34.95     22.62 o 
  -7  11  13      769.33      840.67     40.91 o 
  -6  11  13      254.07      284.76     28.97 o 
  -5  11  13      209.05      217.27     43.73 o 
  -4  11  13       53.61       76.72     23.73 o 
  -3  11  13      227.12      196.15     28.80 o 
  -2  11  13      172.45      170.67     47.32 o 
  -1  11  13       41.64       33.51     17.81 o 
   0  11  13      744.35      776.49     31.09 o 
   1  11  13       68.62       95.96     24.14 o 
   2  11  13      273.09      312.36     42.31 o 
   3  11  13      238.92      212.85     37.12 o 
  -8  12  13      203.88      183.43     45.58 o 
  -7  12  13      107.46       58.28     22.19 o 
  -6  12  13        0.06       15.72     19.85 o 
  -5  12  13       56.62       86.94     35.54 o 
  -4  12  13      269.64      273.47     29.68 o 
  -3  12  13      565.69      612.55     48.01 o 
  -2  12  13      607.16      537.14     39.55 o 
  -1  12  13      127.36       96.36     48.58 o 
   0  12  13        1.32       17.65     14.87 o 
   1  12  13     1504.46     1562.02     74.50 o 
   2  12  13        8.14       18.95     16.98 o 
   3  12  13        7.91       26.51     15.26 o 
  -8  13  13      632.41      624.86     45.08 o 
  -7  13  13        6.62       24.51     22.56 o 
  -6  13  13      283.12      288.14     31.20 o 
  -5  13  13      216.27      201.24     46.27 o 
  -4  13  13        8.63       43.88     21.39 o 
  -3  13  13      178.84      167.66     24.45 o 
  -2  13  13       30.13       60.44     26.51 o 
  -1  13  13      475.33      500.90     63.07 o 
   0  13  13     1248.89     1251.72     38.69 o 
   1  13  13      253.21      217.12     33.02 o 
   2  13  13        1.83       21.60     18.78 o 
  -7  14  13       16.92       49.71     22.57 o 
  -6  14  13      118.49       64.63     19.08 o 
  -5  14  13      275.29      314.62     36.63 o 
  -4  14  13      389.97      485.75     44.83 o 
  -3  14  13       29.08       32.41     33.66 o 
  -2  14  13       49.39      100.97     35.11 o 
  -1  14  13        6.41       29.03     25.74 o 
   0  14  13     1487.61     1494.34     74.39 o 
   1  14  13      456.53      468.53     45.77 o 
   2  14  13        5.53       31.54     20.69 o 
  -7  15  13      424.08      451.96     44.13 o 
  -6  15  13      550.51      494.84     51.05 o 
  -5  15  13     1761.91     1707.96     70.43 o 
  -4  15  13      257.29      209.96     44.03 o 
  -3  15  13        3.13       22.51     22.99 o 
  -2  15  13      255.00      250.71     49.70 o 
  -1  15  13      256.55      291.73     41.24 o 
   0  15  13       94.14      106.94     37.75 o 
   1  15  13      406.09      414.50     50.33 o 
  -6  16  13        0.17       55.49     23.49 o 
  -5  16  13        3.29       50.87     26.70 o 
  -4  16  13       22.14       51.75     39.01 o 
  -3  16  13        1.85       26.65     26.68 o 
  -2  16  13      707.61      753.26     59.97 o 
  -1  16  13      598.09      569.07     50.07 o 
   0  16  13     1375.70     1426.44     63.30 o 
  -4  17  13       27.51       65.32     35.49 o 
  -3  17  13       50.66       19.11     26.10 o 
  -2  17  13      453.20      438.47     50.77 o 
 -10   0  14      155.40      204.66     69.66 o 
  -8   0  14      129.66      111.00     51.01 o 
  -6   0  14       64.10       77.68     68.64 o 
  -4   0  14      174.95      184.69     33.98 o 
  -2   0  14      378.31      380.94     45.74 o 
   0   0  14      328.05      361.98     49.18 o 
   2   0  14      423.74      402.03     58.09 o 
   4   0  14      367.00      346.55     64.63 o 
 -10   1  14       28.40       13.35     34.92 o 
  -9   1  14        5.79       67.95     41.44 o 
  -8   1  14      898.80      892.63     65.51 o 
  -7   1  14      388.75      414.29     49.15 o 
  -6   1  14      204.01       97.50     34.56 o 
  -5   1  14      148.62      195.87     45.63 o 
  -4   1  14        6.64       21.04     15.75 o 
  -3   1  14     1456.98     1428.20     44.92 o 
  -2   1  14      512.20      431.67     26.65 o 
  -1   1  14      229.55      275.06     33.47 o 
   0   1  14       57.55       55.40     15.74 o 
   1   1  14        4.84       12.31     18.34 o 
   2   1  14       14.81       43.41     14.89 o 
   3   1  14       87.07       69.47     18.12 o 
   4   1  14      188.80      200.15     34.60 o 
 -10   2  14        2.51       38.96     36.48 o 
  -9   2  14       35.14       20.72     36.16 o 
  -8   2  14      137.10      221.49     41.51 o 
  -7   2  14      102.51       81.88     41.18 o 
  -6   2  14       21.84       38.05     33.88 o 
  -5   2  14       21.02      -10.11     33.13 o 
  -4   2  14       14.06       25.50     20.26 o 
  -3   2  14        0.41        8.06     15.80 o 
  -2   2  14      421.48      413.14     29.59 o 
  -1   2  14       37.80       28.45     18.48 o 
   0   2  14      117.19      108.46     21.40 o 
   1   2  14      606.44      612.35     37.08 o 
   2   2  14      143.52       88.79     18.63 o 
   3   2  14      275.49      267.74     32.47 o 
   4   2  14       23.26       33.68     26.33 o 
 -10   3  14      144.19      194.28     49.36 o 
  -9   3  14        8.67       25.06     42.52 o 
  -8   3  14      534.76      567.49     59.00 o 
  -7   3  14      824.83      852.56     54.33 o 
  -6   3  14      403.99      501.31     51.42 o 
  -5   3  14      154.40      166.50     29.09 o 
  -4   3  14      711.47      663.17     33.94 o 
  -3   3  14      252.45      258.06     28.73 o 
  -2   3  14       30.00       46.76     19.15 o 
  -1   3  14      631.14      624.21     39.85 o 
   0   3  14      196.30      225.54     26.91 o 
   1   3  14      168.37      199.01     34.84 o 
   2   3  14       86.40       54.23     18.70 o 
   3   3  14     1108.21     1074.99     62.38 o 
   4   3  14      932.22      752.53     91.49 o 
 -10   4  14      164.04      206.45     61.19 o 
  -9   4  14        0.09       47.60     36.54 o 
  -8   4  14      933.57      961.77    196.10 o 
  -7   4  14      771.58      792.50     66.17 o 
  -6   4  14       83.72      100.97     36.42 o 
  -5   4  14        1.41       -0.36     20.65 o 
  -4   4  14      982.50      988.80     49.78 o 
  -3   4  14       11.00       16.28     19.41 o 
  -2   4  14     1010.15     1102.94     55.40 o 
  -1   4  14       87.14       78.46     22.99 o 
   0   4  14     1458.00     1493.48     48.65 o 
   1   4  14      425.82      434.24     32.42 o 
   2   4  14       16.36       37.46     15.98 o 
   3   4  14        3.76       22.03     21.74 o 
   4   4  14       95.30       70.24     20.94 o 
 -10   5  14      208.77      243.78     42.75 o 
  -9   5  14      199.16      152.57     74.52 o 
  -8   5  14      310.32      404.20     64.34 o 
  -7   5  14      388.83      450.57     94.09 o 
  -6   5  14       43.39        4.55     47.65 o 
  -5   5  14     2514.89     2648.71     51.82 o 
  -4   5  14      460.46      419.20     30.80 o 
  -3   5  14       26.57       16.81     19.49 o 
  -2   5  14      441.56      413.17     47.67 o 
  -1   5  14      908.16      955.65     33.58 o 
   0   5  14      658.58      625.09     39.93 o 
   1   5  14      534.53      504.04     30.26 o 
   2   5  14      322.03      296.11     35.35 o 
   3   5  14      739.38      742.34     48.60 o 
  -9   6  14      113.35       91.77     35.22 o 
  -8   6  14      133.09      227.57     60.56 o 
  -7   6  14       13.43       16.52     32.02 o 
  -6   6  14      335.67      357.86     29.26 o 
  -5   6  14       28.12       25.18     19.01 o 
  -4   6  14     1870.08     1802.48     47.01 o 
  -3   6  14      329.41      346.49     38.56 o 
  -2   6  14      740.71      700.75     36.64 o 
  -1   6  14      182.30      206.49     23.84 o 
   0   6  14      742.10      791.47     49.31 o 
   1   6  14       66.32       59.27     20.45 o 
   2   6  14      105.82       79.65     21.25 o 
   3   6  14      120.07       72.86     35.17 o 
  -9   7  14      797.75      882.42     60.83 o 
  -8   7  14      167.26      207.82     69.23 o 
  -7   7  14      259.37      228.24     43.80 o 
  -6   7  14      453.32      379.42     29.74 o 
  -5   7  14     2613.80     2649.50     53.01 o 
  -4   7  14     1155.06     1074.84     42.54 o 
  -3   7  14      105.27      104.25     27.07 o 
  -2   7  14       31.41       35.43     22.87 o 
  -1   7  14     1031.71     1077.33     34.50 o 
   0   7  14      111.19       89.23     19.38 o 
   1   7  14        4.18       25.24     18.96 o 
   2   7  14        0.11       29.02     19.45 o 
   3   7  14      542.98      540.23     47.20 o 
  -9   8  14       33.53       41.10     35.97 o 
  -8   8  14      125.31      119.15     41.91 o 
  -7   8  14       84.30      104.80     30.11 o 
  -6   8  14     1572.60     1547.69     49.39 o 
  -5   8  14       40.44       26.43     21.78 o 
  -4   8  14     1126.33     1160.20     51.47 o 
  -3   8  14       58.51       64.28     19.82 o 
  -2   8  14       37.48       35.90     22.02 o 
  -1   8  14        0.11       21.66     15.22 o 
   0   8  14       84.48      116.92     30.63 o 
   1   8  14      507.61      556.16     40.29 o 
   2   8  14      509.63      428.45     41.60 o 
   3   8  14      105.94       71.87     19.80 o 
  -9   9  14      344.93      362.54     48.75 o 
  -8   9  14      254.01      221.42     40.68 o 
  -7   9  14     1149.72     1273.75     79.21 o 
  -6   9  14      179.74      125.51     42.62 o 
  -5   9  14       69.44       93.78     31.69 o 
  -4   9  14      514.83      504.27     37.82 o 
  -3   9  14        1.90       37.95     24.10 o 
  -2   9  14      343.85      357.44     34.44 o 
  -1   9  14      370.59      410.36     35.78 o 
   0   9  14      706.38      757.36     53.15 o 
   1   9  14       43.31       67.97     23.09 o 
   2   9  14       75.67      104.05     22.93 o 
  -8  10  14       23.50       62.75     35.08 o 
  -7  10  14       46.01       63.83     18.69 o 
  -6  10  14       62.80       58.80     30.13 o 
  -5  10  14       86.40       77.35     22.77 o 
  -4  10  14      206.01      192.29     23.30 o 
  -3  10  14      510.25      543.79     36.80 o 
  -2  10  14       14.63       46.58     28.35 o 
  -1  10  14      449.77      453.82     31.70 o 
   0  10  14        1.75       31.09     17.02 o 
   1  10  14      251.06      197.41     24.50 o 
   2  10  14      677.50      627.67     34.22 o 
  -8  11  14      308.06      309.21     46.93 o 
  -7  11  14      148.68      126.74     23.24 o 
  -6  11  14       34.55       45.44     20.75 o 
  -5  11  14       22.82       36.29     25.61 o 
  -4  11  14       12.96       19.17     17.64 o 
  -3  11  14        9.59       77.46     29.49 o 
  -2  11  14     1017.85     1016.40     56.41 o 
  -1  11  14       23.85       22.82     20.84 o 
   0  11  14      335.00      381.86     46.23 o 
   1  11  14      961.00      845.54     41.13 o 
   2  11  14       51.79       46.34     16.01 o 
  -7  12  14        9.50       29.25     19.13 o 
  -6  12  14      240.42      214.27     27.40 o 
  -5  12  14      207.71      277.35     32.84 o 
  -4  12  14        3.73       31.28     20.90 o 
  -3  12  14       55.08       56.62     20.61 o 
  -2  12  14       93.49       84.90     24.99 o 
  -1  12  14       44.45       86.29     30.03 o 
   0  12  14        1.83       37.84     23.50 o 
   1  12  14      214.07      185.92     29.35 o 
  -7  13  14      626.51      619.74     44.03 o 
  -6  13  14      162.53      175.88     29.04 o 
  -5  13  14       10.98       36.65     22.08 o 
  -4  13  14       36.90       31.49     20.23 o 
  -3  13  14      105.95       77.79     26.69 o 
  -2  13  14        8.02       42.70     24.33 o 
  -1  13  14       86.32       62.05     20.62 o 
   0  13  14      213.42      251.35     34.49 o 
   1  13  14      337.31      353.48     37.88 o 
  -6  14  14      268.62      228.10     75.49 o 
  -5  14  14        8.47       48.95     26.73 o 
  -4  14  14       66.15       66.96     30.86 o 
  -3  14  14        5.89       65.99     33.32 o 
  -2  14  14      325.60      345.53     49.70 o 
  -1  14  14       13.03       51.24     30.40 o 
   0  14  14      112.81       79.35     30.40 o 
  -5  15  14     1106.11     1065.42     56.08 o 
  -4  15  14       42.27       28.35     25.26 o 
  -3  15  14      177.02      108.05     47.03 o 
  -2  15  14      380.63      374.26     45.68 o 
  -9   0  15      116.11      235.77     79.10 o 
  -7   0  15       11.24       81.38     63.86 o 
  -5   0  15     1063.09     1008.47     85.75 o 
  -3   0  15       13.24       82.17     29.37 o 
  -1   0  15      957.45      941.83     66.79 o 
   1   0  15      340.71      363.47     36.31 o 
   3   0  15      238.77      362.64     76.66 o 
  -9   1  15       34.32       89.09     42.61 o 
  -8   1  15       58.30      105.39     35.91 o 
  -7   1  15        0.05       27.76     34.92 o 
  -6   1  15      401.83      451.73     61.44 o 
  -5   1  15      361.61      392.38     53.12 o 
  -4   1  15       75.49       75.83     79.56 o 
  -3   1  15        4.52       18.54     23.39 o 
  -2   1  15       29.37       33.68     16.90 o 
  -1   1  15      364.63      312.45     29.80 o 
   0   1  15       66.35      107.72     24.81 o 
   1   1  15       56.98       65.74     19.54 o 
   2   1  15       83.92       92.34     19.51 o 
   3   1  15      124.19      131.47     35.52 o 
  -9   2  15      140.05      177.07     87.06 o 
  -8   2  15      344.95      423.31     49.88 o 
  -7   2  15      343.08      486.09     67.67 o 
  -6   2  15     1142.20     1135.92     78.39 o 
  -5   2  15       32.12       63.83     32.17 o 
  -4   2  15        1.63        7.14     31.30 o 
  -3   2  15        7.56       14.31     18.85 o 
  -2   2  15     1412.05     1305.37     38.12 o 
  -1   2  15     1148.92     1034.91     44.92 o 
   0   2  15      345.93      316.92     32.14 o 
   1   2  15       33.85       72.80     23.78 o 
   2   2  15        9.59       20.55     25.90 o 
   3   2  15      362.57      394.12     43.83 o 
  -9   3  15      172.88      231.81     48.86 o 
  -8   3  15      475.56      452.70     52.25 o 
  -7   3  15        3.16       72.25     48.46 o 
  -6   3  15        2.94       40.82     33.69 o 
  -5   3  15      347.33      369.29     45.96 o 
  -4   3  15       97.06       94.65     21.19 o 
  -3   3  15      111.27       95.24     26.25 o 
  -2   3  15      730.88      727.10     32.03 o 
  -1   3  15     1010.18      998.44     52.47 o 
   0   3  15      424.76      409.91     32.51 o 
   1   3  15      809.38      865.73     41.55 o 
   2   3  15      321.44      328.73     43.71 o 
  -9   4  15      175.44      181.72     81.66 o 
  -8   4  15       12.89       16.75     35.84 o 
  -7   4  15      324.32      348.73     45.66 o 
  -6   4  15      713.78      663.91     47.27 o 
  -5   4  15     2174.96     2055.02    137.56 o 
  -4   4  15       62.40       65.25     24.33 o 
  -3   4  15        1.89       50.07     26.46 o 
  -2   4  15      229.62      241.23     34.32 o 
  -1   4  15      374.07      328.20     28.62 o 
   0   4  15      101.91       62.25     18.94 o 
   1   4  15      793.09      759.32     43.03 o 
   2   4  15       12.95       33.58     16.07 o 
  -9   5  15       62.79       45.44     46.63 o 
  -8   5  15      710.19      639.16     60.68 o 
  -7   5  15        1.02        8.84     32.91 o 
  -6   5  15       67.01       37.79     34.18 o 
  -5   5  15       60.50       69.60     36.05 o 
  -4   5  15      189.74      176.58     28.25 o 
  -3   5  15       70.34       43.72     24.83 o 
  -2   5  15      677.55      715.73     35.33 o 
  -1   5  15      683.11      697.97     39.40 o 
   0   5  15     2814.98     2710.53     87.73 o 
   1   5  15      311.90      265.55     30.46 o 
   2   5  15       12.17        3.10     21.88 o 
  -9   6  15       48.83      108.42     40.29 o 
  -8   6  15       19.73       37.88     35.30 o 
  -7   6  15       79.30       76.45     36.14 o 
  -6   6  15      139.47       47.63     30.46 o 
  -5   6  15     1061.47     1129.30     43.88 o 
  -4   6  15      249.29      323.80     33.55 o 
  -3   6  15       35.44       74.27     23.21 o 
  -2   6  15       68.06       52.10     21.28 o 
  -1   6  15      250.78      240.38     32.65 o 
   0   6  15      122.80      135.29     24.48 o 
   1   6  15      549.07      578.60     42.29 o 
   2   6  15       49.99       25.99     31.75 o 
  -8   7  15      208.87      231.03    107.65 o 
  -7   7  15       44.33      123.25     48.93 o 
  -6   7  15        1.58       56.53     44.27 o 
  -5   7  15      432.36      472.17     32.69 o 
  -4   7  15     1351.60     1380.14     44.78 o 
  -3   7  15      615.24      634.20     40.41 o 
  -2   7  15      141.18      151.58     27.66 o 
  -1   7  15        8.48       17.19     23.26 o 
   0   7  15     1188.66     1213.37     40.67 o 
   1   7  15      147.74      173.13     30.49 o 
   2   7  15      603.54      564.92     45.80 o 
  -8   8  15       50.40       51.19     31.54 o 
  -7   8  15       75.37       81.95     33.86 o 
  -6   8  15      877.99      877.62     54.20 o 
  -5   8  15      231.94      252.47     39.84 o 
  -4   8  15       18.31       29.10     18.90 o 
  -3   8  15      286.86      312.37     49.54 o 
  -2   8  15       51.23       67.76     25.69 o 
  -1   8  15     1421.93     1293.02     53.86 o 
   0   8  15       65.62       64.89     27.84 o 
   1   8  15        8.41       41.78     24.72 o 
  -8   9  15       91.36      113.85     60.05 o 
  -7   9  15       11.89       16.60     33.21 o 
  -6   9  15       62.03       32.19     32.47 o 
  -5   9  15      881.83      893.70     46.39 o 
  -4   9  15     1240.88     1305.43     68.34 o 
  -3   9  15       83.49       89.43     28.65 o 
  -2   9  15      468.69      460.39     34.87 o 
  -1   9  15      564.56      519.66     72.37 o 
   0   9  15       47.41       42.34     24.56 o 
   1   9  15       24.21       37.03     20.13 o 
  -7  10  15        4.16       42.63     45.04 o 
  -6  10  15      153.78      179.68     31.23 o 
  -5  10  15      323.14      333.64     50.44 o 
  -4  10  15      521.05      534.75     34.41 o 
  -3  10  15      280.31      324.22     31.10 o 
  -2  10  15      543.31      507.92     37.10 o 
  -1  10  15      163.46      162.22     28.04 o 
   0  10  15       12.87       17.94     20.20 o 
  -7  11  15       19.97       21.08     27.50 o 
  -6  11  15      337.11      335.45     66.52 o 
  -5  11  15       14.85       20.82     17.78 o 
  -4  11  15        9.55       -0.04     20.94 o 
  -3  11  15      319.51      351.05     40.23 o 
  -2  11  15      313.85      305.25     33.29 o 
  -1  11  15      294.24      280.83     33.63 o 
   0  11  15       80.54      104.17     28.43 o 
  -6  12  15       68.60       55.03     18.55 o 
  -5  12  15      192.72      149.87     23.21 o 
  -4  12  15       43.07       26.93     20.38 o 
  -3  12  15       60.95       40.86     18.77 o 
  -2  12  15        2.26       21.07     19.15 o 
  -1  12  15       45.33       83.22     30.09 o 
  -5  13  15      202.20      214.82     41.18 o 
  -4  13  15      246.37      250.33     37.66 o 
  -3  13  15        5.87       26.53     22.89 o 
  -2  13  15     1466.18     1467.54     63.83 o 
  -8   0  16      328.14      365.94     65.91 o 
  -6   0  16     3117.18     3320.88    116.80 o 
  -4   0  16      662.22      498.83     79.21 o 
  -2   0  16       38.98       66.18     24.38 o 
   0   0  16       47.35       72.91     37.47 o 
  -8   1  16      104.99      133.63     47.13 o 
  -7   1  16       49.25       67.80     44.75 o 
  -6   1  16       36.14       35.95     34.68 o 
  -5   1  16      496.12      471.73     51.37 o 
  -4   1  16      788.43      706.07     55.67 o 
  -3   1  16      213.80      118.37     48.76 o 
  -2   1  16        9.70       39.96     22.35 o 
  -1   1  16      514.06      528.54     33.92 o 
   0   1  16      522.72      466.15     41.47 o 
   1   1  16      814.94      782.86     37.70 o 
  -8   2  16      468.46      425.56     54.54 o 
  -7   2  16      886.75      930.62     68.30 o 
  -6   2  16      390.96      397.36     48.55 o 
  -5   2  16     2413.44     2552.78    112.27 o 
  -4   2  16      278.71      283.54     46.91 o 
  -3   2  16       94.33       47.33     36.07 o 
  -2   2  16       79.56       63.96     26.63 o 
  -1   2  16      188.15      195.13     31.92 o 
   0   2  16       47.05       60.64     21.38 o 
   1   2  16      598.83      574.62     60.04 o 
  -8   3  16      175.94      217.84     51.61 o 
  -7   3  16      257.96      261.55     47.59 o 
  -6   3  16       75.84       37.24     34.83 o 
  -5   3  16      572.38      597.05    148.85 o 
  -4   3  16      286.39      247.33     41.81 o 
  -3   3  16        6.12       31.31     19.28 o 
  -2   3  16       33.04       47.48     21.31 o 
  -1   3  16      544.97      575.89     34.02 o 
   0   3  16     1413.94     1406.80     58.45 o 
   1   3  16       86.59       66.49     24.28 o 
  -8   4  16      258.52      174.64     59.25 o 
  -7   4  16      104.94      120.05     51.30 o 
  -6   4  16      545.69      556.95     48.49 o 
  -5   4  16      170.28      179.98     73.64 o 
  -4   4  16      335.28      251.75     40.24 o 
  -3   4  16        1.95       26.27     19.93 o 
  -2   4  16      236.12      206.44     29.93 o 
  -1   4  16      440.12      468.73     39.62 o 
   0   4  16      999.51     1053.35     46.92 o 
   1   4  16       57.01       57.74     17.82 o 
  -8   5  16        4.08       42.83     31.66 o 
  -7   5  16      115.01      165.96     42.99 o 
  -6   5  16      142.36      177.33     47.28 o 
  -5   5  16        1.30       47.32     37.61 o 
  -4   5  16      256.89      232.99     43.91 o 
  -3   5  16        1.31        4.09     18.19 o 
  -2   5  16        1.45        7.37     20.07 o 
  -1   5  16        1.44       29.75     21.28 o 
   0   5  16        3.41       31.59     23.48 o 
  -7   6  16       49.56      134.54     61.67 o 
  -6   6  16      339.00      334.68     50.24 o 
  -5   6  16      370.99      492.97    125.48 o 
  -4   6  16      531.96      588.31     52.60 o 
  -3   6  16      184.26      204.97     34.00 o 
  -2   6  16       22.07       54.35     22.84 o 
  -1   6  16      200.58      187.16     30.29 o 
   0   6  16      314.06      393.13     66.43 o 
  -7   7  16        2.54       55.96     40.20 o 
  -6   7  16       86.52       87.56     29.70 o 
  -5   7  16       49.86      134.17     44.10 o 
  -4   7  16      123.15      114.55     23.82 o 
  -3   7  16      260.87      270.08     31.62 o 
  -2   7  16      357.95      364.66     41.50 o 
  -1   7  16        1.59       19.94     26.77 o 
   0   7  16      475.35      405.61     38.41 o 
  -6   8  16       85.90       83.45     33.15 o 
  -5   8  16      344.36      399.47     52.91 o 
  -4   8  16      230.69      198.55     26.67 o 
  -3   8  16      327.92      381.78     44.49 o 
  -2   8  16        1.48        9.81     28.95 o 
  -1   8  16       42.58       78.48     25.96 o 
  -6   9  16      132.34       97.01     52.94 o 
  -5   9  16      480.06      365.65     67.96 o 
  -4   9  16      509.88      525.98     49.80 o 
  -3   9  16      448.93      412.04     49.04 o 
  -2   9  16       35.26       35.75     19.63 o 
  -1   9  16      197.29      257.90     46.52 o 
  -5  10  16       64.39       94.70     37.28 o 
  -4  10  16      143.81      210.01     46.86 o 
  -3  10  16      112.80       93.25     25.60 o 
  -2  10  16      119.17      141.83     35.02 o 
  -5   0  17     1436.02     1427.23    104.41 o 
  -3   0  17     3712.16     3884.83    130.28 o 
  -1   0  17      616.13      479.27     72.11 o 
  -6   1  17      232.26      317.43     51.46 o 
  -5   1  17      134.15       96.49     51.63 o 
  -4   1  17      216.06      206.40     43.03 o 
  -3   1  17        7.63       27.55     32.10 o 
  -2   1  17       90.78       74.65     53.00 o 
  -1   1  17      117.08      131.50     27.72 o 
  -6   2  17      589.26      604.95     54.99 o 
  -5   2  17      542.03      530.84     56.57 o 
  -4   2  17      558.77      433.64     54.41 o 
  -3   2  17      366.45      403.86     56.22 o 
  -2   2  17        4.65       61.67     64.29 o 
  -1   2  17      633.49      639.60     58.12 o 
  -6   3  17       58.05       36.74     39.30 o 
  -5   3  17      145.77      147.58     40.14 o 
  -4   3  17      471.80      459.44     62.31 o 
  -3   3  17       41.45       66.15     46.97 o 
  -2   3  17      541.47      489.79     48.45 o 
  -1   3  17       60.52       53.79     21.00 o 
  -6   4  17      842.35      806.06     63.65 o 
  -5   4  17       17.16        3.62     29.89 o 
  -4   4  17      195.77      195.18     36.66 o 
  -3   4  17      114.46       66.01     28.22 o 
  -2   4  17        0.26       40.27     26.86 o 
  -5   5  17      131.79       60.99     69.06 o 
  -4   5  17       70.74       97.34     71.40 o 
  -3   5  17        0.22       24.46     36.74 o 
  -2   5  17      148.09      105.21     46.14 o 
  -5   6  17      511.12      449.02     60.79 o 
  -4   6  17       27.10       25.24     27.19 o 
  -3   6  17      231.97      228.23     38.36 o 
                                                 
